# Supplementary material for: A trainable clustering algorithm based on shortest paths from density peaks
Source: Sci Adv. 2019 Oct 30;5(10):eaax3770. doi: 10.1126/sciadv.aax3770 (PMC7051829; doi:10.1126/sciadv.aax3770)
Supplement: aax3770_Data_file_S2.zip [file aax3770_Data_file_S2.zip]

Archive with 85 entries (72 files):
- demo_generic.m
- demo_interactive.m
- demo_trainable.m
- densityClust_seeded.m
- dijkstra_SSSP_minimax.m
- dijkstra_SSSP_svm.m
- dpeuclidean.m
- dpeuclidean_G.m
- dpeuclidean_seeded.m
- dpshortest_minimax.m
- dpshortest_minimax_G.m
- dpshortest_svm.m
- dpshortest_svm_G.m
- libs/
- libs/colorbrewer/
- libs/colorbrewer/LICENSE.txt
- libs/colorbrewer/linspecer.m
- libs/dpclustering/
- libs/dpclustering/decisionGraph.m
- libs/dpclustering/demoData.mat
- libs/dpclustering/densityClust.m
- libs/dpclustering/dpc.m
- libs/dpclustering/dpcrd.m
- libs/dpclustering/LICENSE.txt
- libs/dpclustering/paraSet.m
- libs/mdcgen/
- libs/mdcgen/config_build/
- libs/mdcgen/config_build/src/
- libs/mdcgen/config_build/src/calculateNIntersections.m
- libs/mdcgen/config_build/src/createMDCGenConfiguration.m
- libs/mdcgen/config_build/src/loadDefaultConstants.m
- libs/mdcgen/config_build/src/setAlpha.m
- libs/mdcgen/config_build/src/setClusterMass.m
- libs/mdcgen/config_build/src/setCorrelation.m
- libs/mdcgen/config_build/src/setDistribution.m
- libs/mdcgen/config_build/src/setDistributionFlag.m
- libs/mdcgen/config_build/src/setNoise.m
- libs/mdcgen/config_build/src/setProperty.m
- libs/mdcgen/config_build/test/
- libs/mdcgen/config_build/test/CalculateNIntersectionsTest.m
- libs/mdcgen/config_build/test/CreateMDCGenConfigurationTest.m
- libs/mdcgen/config_build/test/SetAlphaTest.m
- libs/mdcgen/config_build/test/SetClusterMassTest.m
- libs/mdcgen/config_build/test/SetCorrelationTest.m
- libs/mdcgen/config_build/test/SetDistributionFlagTest.m
- libs/mdcgen/config_build/test/SetDistributionTest.m
- libs/mdcgen/config_build/test/SetNoiseTest.m
- libs/mdcgen/config_build/test/SetPropertyTest.m
- libs/mdcgen/extra_tools/
- libs/mdcgen/extra_tools/dist_gen.m
- libs/mdcgen/extra_tools/Gvalidity.m
- libs/mdcgen/LICENSE.txt
- libs/mdcgen/manual_tests/
- libs/mdcgen/manual_tests/ManualMDCGenTest.m
- libs/mdcgen/mdcgen/
- libs/mdcgen/mdcgen/src/
- libs/mdcgen/mdcgen/src/calculateCorrelationMatrix.m
- libs/mdcgen/mdcgen/src/createOwnDistribution.m
- libs/mdcgen/mdcgen/src/insertCentroids.m
- libs/mdcgen/mdcgen/src/insertClusterPoints.m
- libs/mdcgen/mdcgen/src/insertOutliers.m
- libs/mdcgen/mdcgen/src/mdcgen.m
- libs/mdcgen/mdcgen/src/multivariateDistribution.m
- libs/mdcgen/mdcgen/src/radialBasedDistribution.m
- libs/mdcgen/mdcgen/test/
- libs/mdcgen/mdcgen/test/CalculateCorrelationMatrixTest.m
- libs/mdcgen/mdcgen/test/CreateOwnDistributionTest.m
- libs/mdcgen/mdcgen/test/InsertCentroidsTest.m
- libs/mdcgen/mdcgen/test/InsertOutliersTest.m
- libs/mdcgen/mdcgen/test/MDCGenTest.m
- libs/mdcgen/mdcgen/test/MultivariateDistributionTest.m
- libs/mdcgen/mdcgen/test/RadialBasedDistributionTest.m
- libs/mdcgen/mdc_help.m
- libs/mdcgen/README.md
- libs/mdcgen/runUnitTests.m
- libs/mdcgen/run_example.m
- utils/
- utils/colors.mat
- utils/evaluateClusteringResults.m
- utils/getColor.m
- utils/plotshaded.m
- utils/plot_clustered_points.m
- banchmark_noise.m
- benchmark_dimensions.m
- demo_different_metrics.m
