# Supplementary material for: A trainable clustering algorithm based on shortest paths from density peaks
Source: Sci Adv. 2019 Oct 30;5(10):eaax3770. doi: 10.1126/sciadv.aax3770 (PMC7051829; doi:10.1126/sciadv.aax3770)
Supplement: aax3770_Data_file_S2.zip [file aax3770_Data_file_S2.zip › libs/dpclustering/dpc.m]

function [centers, ptsC, rho, dc] = dpc(X, th_rho, th_delta, selectionMethod)
    
    if(size(X,1) == 0)
        centers = [];
        ptsC = [];
        return;
    end
    if(size(X,1) == 1)
        centers = X(1:3)';
        ptsC = 1;
        return;
    end
    %% Settings of System Parameters for DensityClust
    dist = pdist2(X, X); % [NE, NE] matrix (this case may be not suitable for large-scale data sets)
    % average percentage of neighbours, ranging from [0, 1]
    % as a rule of thumb, set to around 1%-2% of NE (see the corresponding *Science* paper for more details)
    percNeigh = 0.02;
    % 'Gauss' denotes the use of Gauss Kernel to compute rho, and
    % 'Cut-off' denotes the use of Cut-off Kernel.
    % For large-scale data sets, 'Cut-off' is preferable owing to computational efficiency,
    % otherwise, 'Gauss' is preferable in the case of small samples (especially with noises).
    kernel = 'Gauss';
    % set critical system parameters for DensityClust
    [dc, rho] = paraSet(dist, percNeigh, kernel); 
%     figure(2);
%     plot(rho, 'b*');
%     xlabel('ALL Data Points');
%     ylabel('\rho');
%     title('Distribution Plot of \rho');

%% Density Clustering
    isHalo = 1; 
    tic;
    [numClust, clustInd, centInd, haloInd] = densityClust(dist, dc, rho, isHalo, selectionMethod, th_rho, th_delta);
    toc;
%     save('densityClust.mat', 'numClust', 'clustInd', 'centInd', 'haloInd');
%     figure;
%     plot(X(clustInd == 1, 1), X(clustInd == 1, 2), 'r.');
%     hold on;
%     plot(X(clustInd == 2, 1), X(clustInd == 2, 2), 'k.');
%     plot(X(centInd == 1, 1), X(centInd == 1, 2), 'bd', 'MarkerSize', 10, 'MarkerFaceColor', 'b');
%     plot(X(centInd == 2, 1), X(centInd == 2, 2), 'bd', 'MarkerSize', 10, 'MarkerFaceColor', 'b');
%     plot(X(haloInd == 0, 1), X(haloInd == 0, 2), 'g.');
%     xlabel('Dim 1');
%     ylabel('Dim 2');
%     title('DensityClust for 2-D Artifical Data Set');
%     hold off;
    ptsC = clustInd';
    centers = [];
    for ii = 1:max(centInd)
        centers = [centers; X(centInd == ii, 1),  X(centInd == ii, 2), X(centInd == ii, 3)];
    end
    centers = centers';
end
