# Supplementary material for: A trainable clustering algorithm based on shortest paths from density peaks
Source: Sci Adv. 2019 Oct 30;5(10):eaax3770. doi: 10.1126/sciadv.aax3770 (PMC7051829; doi:10.1126/sciadv.aax3770)
Supplement: aax3770_Data_file_S2.zip [file aax3770_Data_file_S2.zip › libs/dpclustering/paraSet.m]

function [dc, rho] = paraSet(dist, percNeigh, kernel)
    distRow = squareform(dist, 'tovector');
    sortDistRow = sort(distRow);
    [NE, ~] = size(dist);
    dc = sortDistRow(round((NE*(NE-1)/2)*percNeigh));
    
    if strcmp(kernel, 'Gauss')
        rho = sum(exp(-(dist/dc).^2) , 1) - exp(-(0/dc).^2); % local density estimation using Guass Kernel
    elseif strcmp(kernel, 'Cut-off')
        rho = sum(dist < dc, 1) - 1; % the number of points that are closer than dc to point i
    else
        % NO NOTHING, just for further work ...
    end

end
