# Supplementary material for: A trainable clustering algorithm based on shortest paths from density peaks
Source: Sci Adv. 2019 Oct 30;5(10):eaax3770. doi: 10.1126/sciadv.aax3770 (PMC7051829; doi:10.1126/sciadv.aax3770)
Supplement: aax3770_Data_file_S2.zip [file aax3770_Data_file_S2.zip › libs/mdcgen/README.md]

# mdcgen-matlab
Generator of synthetic n-dimensional datasets for the evaluation of clustering and outlier
detection algorithms (MATLAB version)

- Jul 2017, created (mdcgen v1) -- Félix Iglesias Vázquez, felix.iglesias@nt.tuwien.ac.at
- Mar 2019, fixed bugs, stress testing, tool optimization (mdcgen v2) -- Denis Ojdanic, denis.ojdanic@yahoo.com

## How to start...
Open MATLAB. From the [mdcgen] folder run:
> mdc_help 

## References 
F. Iglesias, T. Zseby, D Ferreira, A. Zimeck. *MDCGen: Multidimensional Dataset Generator for
Clustering*. Journal of Classification. pp. 1-20, doi: 10.1007/s00357-019-9312-3. (2019).
https://link.springer.com/article/10.1007/s00357-019-9312-3

## Dependencies
"nearestSPD" is required to implement feature correlations (in case you use such functionality). 
You can download it for free from: https://de.mathworks.com/matlabcentral/fileexchange/42885-nearestspd
