# Supplementary material for: A trainable clustering algorithm based on shortest paths from density peaks
Source: Sci Adv. 2019 Oct 30;5(10):eaax3770. doi: 10.1126/sciadv.aax3770 (PMC7051829; doi:10.1126/sciadv.aax3770)
Supplement: aax3770_Data_file_S2.zip [file aax3770_Data_file_S2.zip › libs/mdcgen/runUnitTests.m]

import matlab.unittest.TestSuite


if(~isdeployed)
  cd(fileparts(which('runUnitTests.m')));
end

clear

resultsConfig = run(TestSuite.fromFolder('config_build/test'));
resultsMdcGen = run(TestSuite.fromFolder('mdcgen/test'));

results = [resultsConfig, resultsMdcGen];
disp(results);
