# Supplementary material for: A trainable clustering algorithm based on shortest paths from density peaks
Source: Sci Adv. 2019 Oct 30;5(10):eaax3770. doi: 10.1126/sciadv.aax3770 (PMC7051829; doi:10.1126/sciadv.aax3770)
Supplement: aax3770_Data_file_S2.zip [file aax3770_Data_file_S2.zip › utils/getColor.m]

function color = getColor( ii, colors )
    sz_col = size(colors,1);
    curr_idx = mod(ii-1, sz_col)+1;
    color = colors(curr_idx, :);
end
