# Supplementary material for: A trainable clustering algorithm based on shortest paths from density peaks
Source: Sci Adv. 2019 Oct 30;5(10):eaax3770. doi: 10.1126/sciadv.aax3770 (PMC7051829; doi:10.1126/sciadv.aax3770)
Supplement: aax3770_Data_file_S2.zip [file aax3770_Data_file_S2.zip › utils/plotshaded.m]

function varargout = plotshaded(x,y,fstr)
% x: x coordinates
% y: either just one y vector, or 2xN or 3xN matrix of y-data
% fstr: format ('r' or 'b--' etc)
%
% example
% x=[-10:.1:10];plotshaded(x,[sin(x.*1.1)+1;sin(x*.9)-1],'r');
 
if size(y,1)>size(y,2)
    y=y';
end
 
if size(y,1)==1 % just plot one line
    plot(x,y,fstr);
end
 
if size(y,1)==2 %plot shaded area
    px=[x,fliplr(x)]; % make closed patch
    py=[y(1,:), fliplr(y(2,:))];
    patch(px,py,1,'FaceColor',fstr,'EdgeColor','none');
end
 
if size(y,1)==3 % also draw mean
    px=[x,fliplr(x)];
    py=[y(1,:), fliplr(y(3,:))];
    patch(px,py,1,'FaceColor',fstr,'EdgeColor','none');
    hold on;
    plot(x,y(2,:),'Color', fstr, 'LineWidth', 2);
end
 
alpha(.2); % make patch transparent
