# Supplementary material for: A trainable clustering algorithm based on shortest paths from density peaks
Source: Sci Adv. 2019 Oct 30;5(10):eaax3770. doi: 10.1126/sciadv.aax3770 (PMC7051829; doi:10.1126/sciadv.aax3770)
Supplement: aax3770_Data_file_S1.zip [file aax3770_Data_file_S1.zip]

Archive with 6 entries (6 files):
- 99_dc03.txt
- 99_synthetic_dendrites.gs.txt
- 99_synthetic_dendrites.txt
- 207_ecg_20190312_rr1_rr.gs.txt
- 207_ecg_20190312_rr1_rr.txt
- 99_dc03.gs.txt
