# Supplementary material for: A trainable clustering algorithm based on shortest paths from density peaks
Source: Sci Adv. 2019 Oct 30;5(10):eaax3770. doi: 10.1126/sciadv.aax3770 (PMC7051829; doi:10.1126/sciadv.aax3770)
Supplement: aax3770_Data_file_S1.zip [file aax3770_Data_file_S1.zip › 99_dc03.txt]

// dataSetFormat = MatrixDataSetFormat
// 2d projection of dendritic cells observed by confocal microscopy
//
//
//
1	2	131	1	0.62353
2	2	132	1	0.62353
3	2	133	1	0.73725
4	2	134	1	0.90196
5	2	135	1	0.9451
6	2	136	1	1
7	2	137	1	1
8	2	138	1	1
9	2	139	1	1
10	2	140	1	1
11	2	141	1	1
12	2	142	1	0.80784
13	2	143	1	0.80784
14	2	144	1	0.6902
15	2	214	1	0.4
16	2	215	1	0.42745
17	2	216	1	0.52941
18	2	217	1	0.56863
19	2	218	1	0.4549
20	2	219	1	0.36078
21	2	220	1	0.55686
22	2	221	1	0.5451
23	2	222	1	0.48627
24	2	223	1	0.4549
25	2	224	1	0.52549
26	2	225	1	0.44706
27	2	226	1	0.43529
28	2	293	1	0.38824
29	2	294	1	0.68627
30	2	295	1	0.8
31	2	296	1	0.72157
32	3	130	1	0.5098
33	3	131	1	0.8
34	3	132	1	0.6
35	3	133	1	0.73725
36	3	134	1	0.87843
37	3	135	1	0.92941
38	3	136	1	0.98431
39	3	137	1	1
40	3	138	1	1
41	3	139	1	0.97647
42	3	140	1	0.81569
43	3	141	1	0.67843
44	3	142	1	0.63137
45	3	143	1	0.60392
46	3	144	1	0.66667
47	3	145	1	0.50588
48	3	212	1	0.27059
49	3	213	1	0.21961
50	3	214	1	0.30196
51	3	215	1	0.40392
52	3	216	1	0.48627
53	3	217	1	0.39216
54	3	218	1	0.38039
55	3	219	1	0.45882
56	3	220	1	0.5098
57	3	221	1	0.51373
58	3	222	1	0.56471
59	3	223	1	0.53725
60	3	224	1	0.44706
61	3	225	1	0.45882
62	3	226	1	0.40392
63	3	227	1	0.33725
64	3	293	1	0.36471
65	3	294	1	0.65882
66	3	295	1	0.64706
67	3	296	1	0.72941
68	3	297	1	0.39216
69	4	129	1	0.35294
70	4	130	1	0.34118
71	4	131	1	0.51765
72	4	132	1	0.64314
73	4	133	1	0.80784
74	4	134	1	0.89412
75	4	135	1	0.74118
76	4	136	1	0.88627
77	4	137	1	0.93333
78	4	138	1	0.8902
79	4	139	1	0.81569
80	4	140	1	0.63529
81	4	141	1	0.63922
82	4	142	1	0.7098
83	4	143	1	0.54902
84	4	144	1	0.56471
85	4	145	1	0.53725
86	4	214	1	0.32549
87	4	215	1	0.3451
88	4	216	1	0.39608
89	4	217	1	0.41176
90	4	218	1	0.29804
91	4	219	1	0.31373
92	4	220	1	0.44314
93	4	221	1	0.5098
94	4	222	1	0.61961
95	4	223	1	0.53333
96	4	224	1	0.44314
97	4	225	1	0.47451
98	4	226	1	0.38431
99	4	227	1	0.37647
100	4	294	1	0.36863
101	4	295	1	0.49804
102	4	296	1	0.53725
103	4	297	1	0.59216
104	5	128	1	0.11765
105	5	129	1	0.36471
106	5	130	1	0.4549
107	5	131	1	0.44706
108	5	132	1	0.45098
109	5	133	1	0.5451
110	5	134	1	0.58824
111	5	135	1	0.6902
112	5	136	1	0.76078
113	5	137	1	0.79216
114	5	138	1	0.83137
115	5	139	1	0.71765
116	5	140	1	0.7098
117	5	141	1	0.74902
118	5	142	1	0.72157
119	5	143	1	0.58824
120	5	144	1	0.65098
121	5	145	1	0.48235
122	5	214	1	0.31373
123	5	215	1	0.3451
124	5	216	1	0.26275
125	5	217	1	0.38431
126	5	218	1	0.54118
127	5	219	1	0.52157
128	5	220	1	0.57647
129	5	221	1	0.6
130	5	222	1	0.68235
131	5	223	1	0.5451
132	5	224	1	0.51765
133	5	225	1	0.50196
134	5	226	1	0.46275
135	5	227	1	0.36863
136	5	295	1	0.43529
137	5	296	1	0.61961
138	5	297	1	0.4902
139	6	127	1	0.48235
140	6	128	1	0.7098
141	6	129	1	0.81176
142	6	130	1	0.84314
143	6	131	1	0.78824
144	6	132	1	0.67059
145	6	133	1	0.66667
146	6	134	1	0.83922
147	6	135	1	0.83529
148	6	136	1	0.81176
149	6	137	1	0.75686
150	6	138	1	0.72549
151	6	139	1	0.58039
152	6	140	1	0.76863
153	6	141	1	0.84706
154	6	142	1	0.65882
155	6	143	1	0.62745
156	6	144	1	0.59608
157	6	214	1	0.36863
158	6	215	1	0.47059
159	6	216	1	0.41961
160	6	217	1	0.52157
161	6	218	1	0.70196
162	6	219	1	0.70588
163	6	220	1	0.69804
164	6	221	1	0.69804
165	6	222	1	0.87059
166	6	223	1	0.60392
167	6	224	1	0.5098
168	6	225	1	0.48627
169	6	226	1	0.52941
170	6	227	1	0.33725
171	6	295	1	0.38039
172	6	296	1	0.68235
173	6	297	1	0.63922
174	6	298	1	0.32549
175	7	126	1	0.66667
176	7	127	1	0.90588
177	7	128	1	0.81961
178	7	129	1	0.77255
179	7	130	1	0.96863
180	7	131	1	1
181	7	132	1	1
182	7	133	1	1
183	7	134	1	1
184	7	135	1	0.94118
185	7	136	1	0.76863
186	7	137	1	0.87451
187	7	138	1	0.70196
188	7	139	1	0.52157
189	7	140	1	0.60392
190	7	141	1	0.52941
191	7	142	1	0.40784
192	7	143	1	0.44314
193	7	214	1	0.49412
194	7	215	1	0.63529
195	7	216	1	0.63922
196	7	217	1	0.75294
197	7	218	1	0.61176
198	7	219	1	0.79216
199	7	220	1	0.93725
200	7	221	1	0.96078
201	7	222	1	0.94118
202	7	223	1	0.72549
203	7	224	1	0.55294
204	7	225	1	0.43137
205	7	226	1	0.55294
206	7	227	1	0.39608
207	7	296	1	0.40784
208	7	297	1	0.35294
209	7	298	1	0.30196
210	8	125	1	0.40784
211	8	126	1	0.76471
212	8	127	1	0.72157
213	8	128	1	0.80784
214	8	129	1	0.96078
215	8	130	1	1
216	8	131	1	1
217	8	132	1	1
218	8	133	1	0.98431
219	8	134	1	0.98039
220	8	135	1	1
221	8	136	1	0.96078
222	8	137	1	0.99216
223	8	138	1	0.78824
224	8	139	1	0.64314
225	8	140	1	0.62353
226	8	141	1	0.35294
227	8	142	1	0.16471
228	8	214	1	0.71373
229	8	215	1	0.56471
230	8	216	1	0.56863
231	8	217	1	0.75294
232	8	218	1	0.9098
233	8	219	1	0.83137
234	8	220	1	0.90588
235	8	221	1	0.90196
236	8	222	1	0.8549
237	8	223	1	0.87059
238	8	224	1	0.76078
239	8	225	1	0.53725
240	8	226	1	0.48627
241	8	227	1	0.33333
242	8	296	1	0.44706
243	8	297	1	0.39608
244	8	298	1	0.40784
245	9	123	1	0.40784
246	9	124	1	0.36471
247	9	125	1	0.61176
248	9	126	1	0.86275
249	9	127	1	0.87843
250	9	128	1	0.96863
251	9	129	1	1
252	9	130	1	1
253	9	131	1	1
254	9	132	1	1
255	9	133	1	1
256	9	134	1	1
257	9	135	1	1
258	9	136	1	1
259	9	137	1	1
260	9	138	1	0.97255
261	9	139	1	0.70588
262	9	140	1	0.75294
263	9	141	1	0.3451
264	9	214	1	0.48627
265	9	215	1	0.58824
266	9	216	1	0.45098
267	9	217	1	0.65098
268	9	218	1	0.98039
269	9	219	1	0.87451
270	9	220	1	0.86275
271	9	221	1	0.91765
272	9	222	1	0.77255
273	9	223	1	0.87451
274	9	224	1	0.78431
275	9	225	1	0.58039
276	9	226	1	0.44314
277	9	227	1	0.43137
278	9	296	1	0.40392
279	9	297	1	0.36471
280	9	298	1	0.34118
281	10	123	1	0.55294
282	10	124	1	0.59608
283	10	125	1	0.7098
284	10	126	1	0.81961
285	10	127	1	0.96078
286	10	128	1	0.99608
287	10	129	1	1
288	10	130	1	0.98824
289	10	131	1	0.99608
290	10	132	1	1
291	10	133	1	0.98431
292	10	134	1	0.96471
293	10	135	1	0.99216
294	10	136	1	0.98824
295	10	137	1	0.94902
296	10	138	1	0.83922
297	10	139	1	0.71765
298	10	140	1	0.80784
299	10	141	1	0.44314
300	10	142	1	0.31765
301	10	215	1	0.60392
302	10	216	1	0.48235
303	10	217	1	0.60784
304	10	218	1	0.9098
305	10	219	1	0.95686
306	10	220	1	0.7451
307	10	221	1	0.76078
308	10	222	1	0.88627
309	10	223	1	0.88627
310	10	224	1	0.6902
311	10	225	1	0.54118
312	10	226	1	0.40392
313	10	227	1	0.4549
314	10	228	1	0.3451
315	10	296	1	0.32549
316	10	297	1	0.37255
317	10	298	1	0.40784
318	11	123	1	0.2
319	11	124	1	0.46275
320	11	125	1	0.81961
321	11	126	1	0.91373
322	11	127	1	0.98431
323	11	128	1	0.97255
324	11	129	1	1
325	11	130	1	1
326	11	131	1	1
327	11	132	1	1
328	11	133	1	0.94118
329	11	134	1	0.94902
330	11	135	1	0.8902
331	11	136	1	0.87451
332	11	137	1	0.88627
333	11	138	1	0.92549
334	11	139	1	0.95294
335	11	140	1	0.94902
336	11	141	1	0.61569
337	11	142	1	0.3098
338	11	143	1	0.37255
339	11	215	1	0.41569
340	11	216	1	0.48627
341	11	217	1	0.55686
342	11	218	1	0.6549
343	11	219	1	0.74118
344	11	220	1	0.78039
345	11	221	1	0.86275
346	11	222	1	0.84706
347	11	223	1	0.86275
348	11	224	1	0.63922
349	11	225	1	0.38431
350	11	226	1	0.3098
351	11	227	1	0.48627
352	11	228	1	0.4
353	11	296	1	0.38431
354	11	297	1	0.47451
355	11	298	1	0.49412
356	11	299	1	0.38039
357	11	300	1	0.29804
358	12	124	1	0.47451
359	12	125	1	0.81176
360	12	126	1	0.8902
361	12	127	1	0.96471
362	12	128	1	0.9098
363	12	129	1	0.90588
364	12	130	1	0.99216
365	12	131	1	0.99608
366	12	132	1	0.94902
367	12	133	1	0.98431
368	12	134	1	1
369	12	135	1	0.88627
370	12	136	1	0.94902
371	12	137	1	0.98431
372	12	138	1	0.78431
373	12	139	1	0.97647
374	12	140	1	1
375	12	141	1	0.74902
376	12	142	1	0.34902
377	12	143	1	0.30588
378	12	216	1	0.51373
379	12	217	1	0.48235
380	12	218	1	0.49412
381	12	219	1	0.72157
382	12	220	1	0.77255
383	12	221	1	0.97255
384	12	222	1	0.91765
385	12	223	1	0.82745
386	12	224	1	0.7451
387	12	225	1	0.43137
388	12	226	1	0.33725
389	12	227	1	0.38824
390	12	228	1	0.34902
391	12	295	1	0.43137
392	12	296	1	0.68235
393	12	297	1	0.63137
394	12	298	1	0.59216
395	12	299	1	0.44706
396	12	300	1	0.37647
397	12	301	1	0.37255
398	13	124	1	0.63922
399	13	125	1	0.86667
400	13	126	1	0.7098
401	13	127	1	0.89804
402	13	128	1	0.91373
403	13	129	1	0.85882
404	13	130	1	0.94902
405	13	131	1	0.97647
406	13	132	1	0.89804
407	13	133	1	0.95686
408	13	134	1	0.92157
409	13	135	1	0.96471
410	13	136	1	0.99608
411	13	137	1	0.83922
412	13	138	1	0.77255
413	13	139	1	0.80392
414	13	140	1	1
415	13	141	1	0.81569
416	13	142	1	0.43529
417	13	216	1	0.3451
418	13	217	1	0.6
419	13	218	1	0.46667
420	13	219	1	0.7098
421	13	220	1	0.85098
422	13	221	1	0.87451
423	13	222	1	0.88627
424	13	223	1	0.75294
425	13	224	1	0.63137
426	13	225	1	0.60392
427	13	226	1	0.49412
428	13	227	1	0.42353
429	13	294	1	0.59608
430	13	295	1	0.85098
431	13	296	1	0.75294
432	13	297	1	0.90196
433	13	298	1	0.67451
434	13	299	1	0.44706
435	13	300	1	0.32549
436	14	123	1	0.16471
437	14	124	1	0.36863
438	14	125	1	0.82353
439	14	126	1	0.85882
440	14	127	1	0.83922
441	14	128	1	0.98824
442	14	129	1	0.98039
443	14	130	1	0.99608
444	14	131	1	1
445	14	132	1	0.97255
446	14	133	1	1
447	14	134	1	0.95686
448	14	135	1	0.92157
449	14	136	1	0.89412
450	14	137	1	0.9098
451	14	138	1	0.98431
452	14	139	1	0.94902
453	14	140	1	0.99216
454	14	141	1	0.90196
455	14	142	1	0.55294
456	14	217	1	0.63922
457	14	218	1	0.61176
458	14	219	1	0.56471
459	14	220	1	0.85098
460	14	221	1	0.83922
461	14	222	1	0.96863
462	14	223	1	0.80784
463	14	224	1	0.62353
464	14	225	1	0.58039
465	14	226	1	0.58824
466	14	294	1	0.80784
467	14	295	1	0.87451
468	14	296	1	0.63922
469	14	297	1	0.69412
470	14	298	1	0.34118
471	15	123	1	0.2902
472	15	124	1	0.38039
473	15	125	1	0.64314
474	15	126	1	0.95294
475	15	127	1	0.85098
476	15	128	1	0.9098
477	15	129	1	0.8
478	15	130	1	0.99608
479	15	131	1	1
480	15	132	1	1
481	15	133	1	1
482	15	134	1	1
483	15	135	1	0.98824
484	15	136	1	1
485	15	137	1	1
486	15	138	1	1
487	15	139	1	0.92549
488	15	140	1	0.92157
489	15	141	1	0.81176
490	15	142	1	0.32157
491	15	218	1	0.61569
492	15	219	1	0.61961
493	15	220	1	0.56863
494	15	221	1	0.43137
495	15	222	1	0.53725
496	15	223	1	0.70196
497	15	224	1	0.56078
498	15	225	1	0.41569
499	15	293	1	0.46275
500	15	294	1	0.81176
501	15	295	1	0.79216
502	15	296	1	0.79216
503	15	297	1	0.62353
504	16	123	1	0.47451
505	16	124	1	0.58039
506	16	125	1	0.58824
507	16	126	1	0.85882
508	16	127	1	0.92941
509	16	128	1	0.8
510	16	129	1	0.71373
511	16	130	1	0.98431
512	16	131	1	0.99608
513	16	132	1	0.99608
514	16	133	1	0.98431
515	16	134	1	0.99608
516	16	135	1	1
517	16	136	1	0.99608
518	16	137	1	0.96863
519	16	138	1	1
520	16	139	1	0.96471
521	16	140	1	0.91373
522	16	141	1	0.63529
523	16	219	1	0.43922
524	16	220	1	0.62745
525	16	221	1	0.4902
526	16	222	1	0.33725
527	16	292	1	0.48235
528	16	293	1	0.9098
529	16	294	1	0.8902
530	16	295	1	0.97647
531	16	296	1	0.88627
532	16	297	1	0.51373
533	17	123	1	0.43529
534	17	124	1	0.52941
535	17	125	1	0.79608
536	17	126	1	0.83529
537	17	127	1	0.95686
538	17	128	1	0.93333
539	17	129	1	0.91373
540	17	130	1	0.96471
541	17	131	1	0.8902
542	17	132	1	0.88627
543	17	133	1	1
544	17	134	1	1
545	17	135	1	1
546	17	136	1	0.98824
547	17	137	1	0.93725
548	17	138	1	0.9451
549	17	139	1	0.92157
550	17	140	1	0.86667
551	17	141	1	0.50196
552	17	170	1	0.30588
553	17	171	1	0.46667
554	17	172	1	0.44314
555	17	173	1	0.5098
556	17	291	1	0.30588
557	17	292	1	0.65882
558	17	293	1	0.99608
559	17	294	1	1
560	17	295	1	0.99608
561	17	296	1	0.82353
562	18	123	1	0.56078
563	18	124	1	0.62745
564	18	125	1	0.73333
565	18	126	1	0.7098
566	18	127	1	0.9098
567	18	128	1	0.96471
568	18	129	1	0.99608
569	18	130	1	1
570	18	131	1	0.97647
571	18	132	1	0.88235
572	18	133	1	0.96078
573	18	134	1	0.8902
574	18	135	1	0.87843
575	18	136	1	0.98824
576	18	137	1	0.99608
577	18	138	1	0.89412
578	18	139	1	0.87059
579	18	140	1	0.78824
580	18	141	1	0.41961
581	18	162	1	0.40392
582	18	163	1	0.46667
583	18	164	1	0.45882
584	18	165	1	0.47059
585	18	166	1	0.43137
586	18	167	1	0.28627
587	18	168	1	0.50196
588	18	169	1	0.56863
589	18	170	1	0.44706
590	18	171	1	0.48627
591	18	172	1	0.40392
592	18	173	1	0.41176
593	18	174	1	0.5098
594	18	175	1	0.67843
595	18	176	1	0.53333
596	18	177	1	0.37647
597	18	290	1	0.3451
598	18	291	1	0.72157
599	18	292	1	0.98824
600	18	293	1	0.97255
601	18	294	1	0.8902
602	18	295	1	0.77647
603	18	296	1	0.64706
604	18	297	1	0.29412
605	19	124	1	0.36078
606	19	125	1	0.51373
607	19	126	1	0.63922
608	19	127	1	0.77647
609	19	128	1	0.92941
610	19	129	1	0.97255
611	19	130	1	1
612	19	131	1	0.99216
613	19	132	1	0.98431
614	19	133	1	0.98039
615	19	134	1	0.89412
616	19	135	1	0.93333
617	19	136	1	0.94118
618	19	137	1	1
619	19	138	1	0.95686
620	19	139	1	0.70196
621	19	140	1	0.5098
622	19	161	1	0.36471
623	19	162	1	0.4902
624	19	163	1	0.64706
625	19	164	1	0.72941
626	19	165	1	0.65098
627	19	166	1	0.52157
628	19	167	1	0.56471
629	19	168	1	0.58039
630	19	169	1	0.6902
631	19	170	1	0.82745
632	19	171	1	0.79608
633	19	172	1	0.58039
634	19	173	1	0.38431
635	19	174	1	0.61569
636	19	175	1	0.95294
637	19	176	1	0.88627
638	19	177	1	0.67451
639	19	178	1	0.56078
640	19	289	1	0.42745
641	19	290	1	0.36863
642	19	291	1	0.60392
643	19	292	1	1
644	19	293	1	1
645	19	294	1	0.93725
646	19	295	1	0.89412
647	19	296	1	0.77255
648	19	297	1	0.50588
649	19	298	1	0.31373
650	19	301	1	0.3451
651	19	302	1	0.48235
652	19	303	1	0.43137
653	19	304	1	0.37255
654	19	305	1	0.35686
655	20	126	1	0.58431
656	20	127	1	0.6
657	20	128	1	0.76471
658	20	129	1	0.8902
659	20	130	1	1
660	20	131	1	1
661	20	132	1	0.99608
662	20	133	1	0.99608
663	20	134	1	0.99608
664	20	135	1	0.95294
665	20	136	1	0.90588
666	20	137	1	0.91373
667	20	138	1	0.79608
668	20	139	1	0.47451
669	20	159	1	0.33333
670	20	160	1	0.45098
671	20	161	1	0.5451
672	20	162	1	0.78039
673	20	163	1	0.7451
674	20	164	1	0.83137
675	20	165	1	0.86275
676	20	166	1	0.62745
677	20	167	1	0.85882
678	20	168	1	0.97255
679	20	169	1	0.95294
680	20	170	1	0.83137
681	20	171	1	0.85882
682	20	172	1	0.92157
683	20	173	1	0.99608
684	20	174	1	0.98824
685	20	175	1	0.82353
686	20	176	1	0.73333
687	20	177	1	0.54118
688	20	178	1	0.44706
689	20	290	1	0.37255
690	20	291	1	0.61569
691	20	292	1	0.64706
692	20	293	1	0.79216
693	20	294	1	0.98431
694	20	295	1	0.8902
695	20	296	1	0.83922
696	20	297	1	0.82353
697	20	298	1	0.55686
698	20	299	1	0.42745
699	20	300	1	0.44706
700	20	301	1	0.56471
701	20	302	1	0.83922
702	20	303	1	0.67059
703	20	304	1	0.72157
704	20	305	1	0.6902
705	20	306	1	0.49412
706	21	127	1	0.30588
707	21	128	1	0.42745
708	21	129	1	0.56471
709	21	130	1	0.65882
710	21	131	1	0.83922
711	21	132	1	0.98824
712	21	133	1	1
713	21	134	1	0.97255
714	21	135	1	0.81569
715	21	136	1	0.54118
716	21	137	1	0.48235
717	21	138	1	0.52549
718	21	158	1	0.32941
719	21	159	1	0.47059
720	21	160	1	0.57647
721	21	161	1	0.83529
722	21	162	1	0.86667
723	21	163	1	0.8902
724	21	164	1	0.78824
725	21	165	1	0.6902
726	21	166	1	0.7098
727	21	167	1	0.90196
728	21	168	1	0.98824
729	21	169	1	0.96471
730	21	170	1	0.83529
731	21	171	1	0.90196
732	21	172	1	0.98039
733	21	173	1	0.96471
734	21	174	1	0.91373
735	21	175	1	0.98039
736	21	176	1	0.98431
737	21	177	1	0.68627
738	21	178	1	0.36863
739	21	179	1	0.26667
740	21	292	1	0.44314
741	21	293	1	0.46667
742	21	294	1	0.84706
743	21	295	1	0.95686
744	21	296	1	0.64314
745	21	297	1	0.76863
746	21	298	1	0.76078
747	21	299	1	0.72941
748	21	300	1	0.77255
749	21	301	1	0.95686
750	21	302	1	0.97255
751	21	303	1	0.98431
752	21	304	1	1
753	21	305	1	0.91373
754	21	306	1	0.78039
755	21	307	1	0.44314
756	21	308	1	0.35686
757	22	128	1	0.55686
758	22	129	1	0.44706
759	22	130	1	0.40784
760	22	131	1	0.56471
761	22	132	1	0.71373
762	22	133	1	0.68627
763	22	134	1	0.81569
764	22	135	1	0.76863
765	22	136	1	0.28627
766	22	137	1	0.41569
767	22	158	1	0.36078
768	22	159	1	0.63137
769	22	160	1	0.81961
770	22	161	1	0.91765
771	22	162	1	0.91765
772	22	163	1	0.96863
773	22	164	1	0.81961
774	22	165	1	0.6549
775	22	166	1	0.92549
776	22	167	1	0.95294
777	22	168	1	1
778	22	169	1	0.93333
779	22	170	1	0.91373
780	22	171	1	0.99608
781	22	172	1	0.98824
782	22	173	1	0.99216
783	22	174	1	0.95294
784	22	175	1	0.92549
785	22	176	1	0.8902
786	22	177	1	0.78824
787	22	178	1	0.79608
788	22	179	1	0.55686
789	22	180	1	0.30588
790	22	294	1	0.3451
791	22	295	1	0.72157
792	22	296	1	0.70588
793	22	297	1	0.71765
794	22	298	1	0.73333
795	22	299	1	0.92549
796	22	300	1	1
797	22	301	1	1
798	22	302	1	0.97647
799	22	303	1	1
800	22	304	1	1
801	22	305	1	0.79608
802	22	306	1	0.71373
803	22	307	1	0.6902
804	22	308	1	0.41569
805	22	309	1	0.35294
806	22	310	1	0.36863
807	23	130	1	0.36471
808	23	131	1	0.32157
809	23	157	1	0.33725
810	23	158	1	0.39216
811	23	159	1	0.64314
812	23	160	1	0.73725
813	23	161	1	0.81176
814	23	162	1	0.88235
815	23	163	1	0.80392
816	23	164	1	0.67059
817	23	165	1	0.93333
818	23	166	1	1
819	23	167	1	0.98039
820	23	168	1	0.95294
821	23	169	1	0.96863
822	23	170	1	1
823	23	171	1	1
824	23	172	1	0.99608
825	23	173	1	0.92941
826	23	174	1	0.95686
827	23	175	1	0.88627
828	23	176	1	0.78039
829	23	177	1	0.68627
830	23	178	1	0.62353
831	23	179	1	0.73333
832	23	180	1	0.61176
833	23	181	1	0.52549
834	23	283	1	0.41569
835	23	284	1	0.33725
836	23	285	1	0.47059
837	23	296	1	0.36078
838	23	297	1	0.53333
839	23	298	1	0.64706
840	23	299	1	0.78824
841	23	300	1	0.87451
842	23	301	1	0.93333
843	23	302	1	1
844	23	303	1	0.95686
845	23	304	1	0.98431
846	23	305	1	0.93333
847	23	306	1	0.94118
848	23	307	1	0.99608
849	23	308	1	0.83922
850	23	309	1	0.79216
851	23	310	1	0.71373
852	23	311	1	0.43922
853	24	157	1	0.32941
854	24	158	1	0.43529
855	24	159	1	0.63922
856	24	160	1	0.73333
857	24	161	1	0.92157
858	24	162	1	0.92157
859	24	163	1	0.86667
860	24	164	1	0.90196
861	24	165	1	1
862	24	166	1	0.98039
863	24	167	1	0.92157
864	24	168	1	0.97647
865	24	169	1	0.97647
866	24	170	1	1
867	24	171	1	1
868	24	172	1	0.92549
869	24	173	1	0.87059
870	24	174	1	0.9098
871	24	175	1	0.79608
872	24	176	1	0.68235
873	24	177	1	0.78431
874	24	178	1	0.91765
875	24	179	1	0.92941
876	24	180	1	0.89412
877	24	181	1	0.78824
878	24	182	1	0.59608
879	24	183	1	0.38039
880	24	283	1	0.46275
881	24	284	1	0.5098
882	24	285	1	0.47451
883	24	297	1	0.39216
884	24	298	1	0.46275
885	24	299	1	0.53725
886	24	300	1	0.84314
887	24	301	1	1
888	24	302	1	0.99216
889	24	303	1	0.72157
890	24	304	1	0.78039
891	24	305	1	0.88235
892	24	306	1	0.89412
893	24	307	1	0.97255
894	24	308	1	1
895	24	309	1	0.96471
896	24	310	1	0.9451
897	24	311	1	0.64314
898	24	312	1	0.36471
899	24	313	1	0.36863
900	25	157	1	0.31765
901	25	158	1	0.41569
902	25	159	1	0.75686
903	25	160	1	0.76078
904	25	161	1	0.80392
905	25	162	1	0.98431
906	25	163	1	1
907	25	164	1	1
908	25	165	1	0.99216
909	25	166	1	0.99608
910	25	167	1	0.97255
911	25	168	1	0.99216
912	25	169	1	0.99608
913	25	170	1	0.99216
914	25	171	1	0.83529
915	25	172	1	0.78824
916	25	173	1	0.75294
917	25	174	1	0.78431
918	25	175	1	0.75294
919	25	176	1	0.92941
920	25	177	1	0.93333
921	25	178	1	0.89804
922	25	179	1	0.84314
923	25	180	1	0.8
924	25	181	1	0.87059
925	25	182	1	0.74118
926	25	183	1	0.48235
927	25	184	1	0.50196
928	25	185	1	0.75686
929	25	284	1	0.56471
930	25	298	1	0.41569
931	25	299	1	0.46275
932	25	300	1	0.74118
933	25	301	1	0.99216
934	25	302	1	0.81176
935	25	303	1	0.41961
936	25	304	1	0.32157
937	25	305	1	0.32549
938	25	306	1	0.34902
939	25	307	1	0.57255
940	25	308	1	0.72157
941	25	309	1	0.91765
942	25	310	1	1
943	25	311	1	0.79216
944	25	312	1	0.51373
945	25	313	1	0.45882
946	25	314	1	0.33725
947	26	157	1	0.32549
948	26	158	1	0.5451
949	26	159	1	0.81176
950	26	160	1	0.80784
951	26	161	1	0.93333
952	26	162	1	0.96471
953	26	163	1	0.96078
954	26	164	1	0.99608
955	26	165	1	1
956	26	166	1	1
957	26	167	1	1
958	26	168	1	1
959	26	169	1	1
960	26	170	1	0.99608
961	26	171	1	0.81176
962	26	172	1	0.93725
963	26	173	1	0.92941
964	26	174	1	0.87843
965	26	175	1	0.97255
966	26	176	1	0.9098
967	26	177	1	0.95294
968	26	178	1	0.98824
969	26	179	1	0.94118
970	26	180	1	0.84314
971	26	181	1	0.97647
972	26	182	1	0.90196
973	26	183	1	0.64314
974	26	184	1	0.47843
975	26	185	1	0.61569
976	26	186	1	0.60784
977	26	299	1	0.3451
978	26	300	1	0.47059
979	26	301	1	0.47451
980	26	302	1	0.36471
981	26	308	1	0.38039
982	26	309	1	0.47451
983	26	310	1	0.54118
984	26	311	1	0.49804
985	26	312	1	0.4549
986	26	313	1	0.56078
987	26	314	1	0.63137
988	26	315	1	0.48627
989	27	157	1	0.33333
990	27	158	1	0.61176
991	27	159	1	0.70588
992	27	160	1	0.81569
993	27	161	1	0.83137
994	27	162	1	0.81176
995	27	163	1	0.92549
996	27	164	1	0.99216
997	27	165	1	0.99608
998	27	166	1	0.99608
999	27	167	1	1
1000	27	168	1	1
1001	27	169	1	1
1002	27	170	1	1
1003	27	171	1	1
1004	27	172	1	0.98824
1005	27	173	1	0.95294
1006	27	174	1	0.88627
1007	27	175	1	0.98824
1008	27	176	1	1
1009	27	177	1	0.97647
1010	27	178	1	0.96078
1011	27	179	1	0.96078
1012	27	180	1	0.96471
1013	27	181	1	1
1014	27	182	1	0.94902
1015	27	183	1	0.78824
1016	27	184	1	0.68627
1017	27	185	1	0.60392
1018	27	186	1	0.55686
1019	27	187	1	0.24314
1020	27	188	1	0.34902
1021	27	189	1	0.52157
1022	27	300	1	0.38039
1023	27	301	1	0.43137
1024	27	311	1	0.27451
1025	27	312	1	0.47059
1026	27	313	1	0.43137
1027	27	314	1	0.53333
1028	27	315	1	0.72941
1029	27	316	1	0.55294
1030	27	317	1	0.28235
1031	27	318	1	0.33725
1032	27	319	1	0.57255
1033	27	320	1	0.25098
1034	28	158	1	0.6
1035	28	159	1	0.70588
1036	28	160	1	0.74118
1037	28	161	1	0.78039
1038	28	162	1	0.81569
1039	28	163	1	0.90588
1040	28	164	1	1
1041	28	165	1	0.99608
1042	28	166	1	0.99608
1043	28	167	1	1
1044	28	168	1	1
1045	28	169	1	1
1046	28	170	1	1
1047	28	171	1	1
1048	28	172	1	1
1049	28	173	1	0.99216
1050	28	174	1	0.98431
1051	28	175	1	1
1052	28	176	1	1
1053	28	177	1	0.96471
1054	28	178	1	0.91373
1055	28	179	1	0.92549
1056	28	180	1	0.96078
1057	28	181	1	0.97255
1058	28	182	1	0.75686
1059	28	183	1	0.58824
1060	28	184	1	0.76078
1061	28	185	1	0.61176
1062	28	186	1	0.6
1063	28	187	1	0.48627
1064	28	188	1	0.4902
1065	28	189	1	0.50588
1066	28	190	1	0.41569
1067	28	314	1	0.23137
1068	28	315	1	0.62353
1069	28	316	1	0.60392
1070	28	317	1	0.63529
1071	28	318	1	0.48235
1072	28	319	1	0.55294
1073	28	320	1	0.58039
1074	28	321	1	0.44314
1075	28	322	1	0.30588
1076	29	158	1	0.43137
1077	29	159	1	0.82353
1078	29	160	1	0.73725
1079	29	161	1	0.83529
1080	29	162	1	0.87451
1081	29	163	1	0.96078
1082	29	164	1	1
1083	29	165	1	1
1084	29	166	1	1
1085	29	167	1	1
1086	29	168	1	1
1087	29	169	1	1
1088	29	170	1	1
1089	29	171	1	1
1090	29	172	1	1
1091	29	173	1	1
1092	29	174	1	0.98039
1093	29	175	1	1
1094	29	176	1	1
1095	29	177	1	1
1096	29	178	1	0.98824
1097	29	179	1	0.94902
1098	29	180	1	0.98039
1099	29	181	1	0.92157
1100	29	182	1	0.70588
1101	29	183	1	0.7451
1102	29	184	1	0.80392
1103	29	185	1	0.85098
1104	29	186	1	0.51373
1105	29	187	1	0.41569
1106	29	188	1	0.45882
1107	29	189	1	0.34902
1108	29	316	1	0.5098
1109	29	317	1	0.38039
1110	29	318	1	0.35686
1111	29	319	1	0.49412
1112	29	320	1	0.54118
1113	29	321	1	0.76078
1114	29	322	1	0.60784
1115	29	323	1	0.71373
1116	29	324	1	0.54118
1117	30	158	1	0.29804
1118	30	159	1	0.85098
1119	30	160	1	0.68627
1120	30	161	1	0.89804
1121	30	162	1	0.98824
1122	30	163	1	1
1123	30	164	1	1
1124	30	165	1	1
1125	30	166	1	1
1126	30	167	1	1
1127	30	168	1	1
1128	30	169	1	1
1129	30	170	1	1
1130	30	171	1	1
1131	30	172	1	0.99608
1132	30	173	1	0.98039
1133	30	174	1	0.99216
1134	30	175	1	0.94902
1135	30	176	1	0.99608
1136	30	177	1	0.93725
1137	30	178	1	0.96863
1138	30	179	1	0.97255
1139	30	180	1	0.97647
1140	30	181	1	0.90588
1141	30	182	1	0.93725
1142	30	183	1	1
1143	30	184	1	0.92941
1144	30	185	1	0.76078
1145	30	186	1	0.64314
1146	30	187	1	0.43137
1147	30	188	1	0.32157
1148	30	189	1	0.30588
1149	30	318	1	0.33725
1150	30	319	1	0.34902
1151	30	320	1	0.34902
1152	30	321	1	0.42353
1153	30	322	1	0.58431
1154	30	323	1	0.71765
1155	30	324	1	0.54902
1156	30	325	1	0.35686
1157	30	328	1	0.25882
1158	31	158	1	0.30196
1159	31	159	1	0.6549
1160	31	160	1	0.91373
1161	31	161	1	1
1162	31	162	1	0.99608
1163	31	163	1	1
1164	31	164	1	1
1165	31	165	1	1
1166	31	166	1	1
1167	31	167	1	1
1168	31	168	1	0.98824
1169	31	169	1	0.99216
1170	31	170	1	1
1171	31	171	1	1
1172	31	172	1	1
1173	31	173	1	1
1174	31	174	1	0.98824
1175	31	175	1	0.92157
1176	31	176	1	0.87843
1177	31	177	1	0.80392
1178	31	178	1	0.87843
1179	31	179	1	0.95686
1180	31	180	1	0.83529
1181	31	181	1	0.67451
1182	31	182	1	0.96863
1183	31	183	1	0.97255
1184	31	184	1	0.83137
1185	31	185	1	0.65098
1186	31	186	1	0.88627
1187	31	187	1	0.83922
1188	31	188	1	0.60784
1189	31	189	1	0.41961
1190	31	320	1	0.20392
1191	31	321	1	0.38824
1192	31	322	1	0.38824
1193	31	323	1	0.36863
1194	31	324	1	0.32157
1195	31	326	1	0.28627
1196	31	327	1	0.3451
1197	31	328	1	0.38039
1198	31	329	1	0.61176
1199	32	158	1	0.35294
1200	32	159	1	0.59608
1201	32	160	1	0.93333
1202	32	161	1	1
1203	32	162	1	1
1204	32	163	1	1
1205	32	164	1	1
1206	32	165	1	1
1207	32	166	1	1
1208	32	167	1	1
1209	32	168	1	1
1210	32	169	1	1
1211	32	170	1	0.96078
1212	32	171	1	0.98431
1213	32	172	1	1
1214	32	173	1	1
1215	32	174	1	0.96078
1216	32	175	1	0.90196
1217	32	176	1	0.72941
1218	32	177	1	0.67843
1219	32	178	1	0.86667
1220	32	179	1	0.86667
1221	32	180	1	0.85098
1222	32	181	1	0.76471
1223	32	182	1	0.92941
1224	32	183	1	0.75294
1225	32	184	1	0.61569
1226	32	185	1	0.61176
1227	32	186	1	0.68235
1228	32	187	1	0.86667
1229	32	188	1	0.77647
1230	32	189	1	0.82745
1231	32	190	1	0.85882
1232	32	327	1	0.3098
1233	32	328	1	0.38431
1234	32	329	1	0.5451
1235	32	330	1	0.44314
1236	33	159	1	0.6549
1237	33	160	1	0.99216
1238	33	161	1	1
1239	33	162	1	1
1240	33	163	1	1
1241	33	164	1	1
1242	33	165	1	1
1243	33	166	1	1
1244	33	167	1	1
1245	33	168	1	1
1246	33	169	1	1
1247	33	170	1	0.99608
1248	33	171	1	0.99608
1249	33	172	1	1
1250	33	173	1	1
1251	33	174	1	1
1252	33	175	1	0.97647
1253	33	176	1	0.87059
1254	33	177	1	0.76863
1255	33	178	1	0.8549
1256	33	179	1	0.92157
1257	33	180	1	0.97255
1258	33	181	1	0.85882
1259	33	182	1	0.80784
1260	33	183	1	0.76471
1261	33	184	1	0.62353
1262	33	185	1	0.47451
1263	33	186	1	0.56078
1264	33	187	1	0.8
1265	33	188	1	0.94118
1266	33	189	1	0.92157
1267	33	190	1	0.95686
1268	33	191	1	0.32941
1269	33	327	1	0.31765
1270	33	328	1	0.32157
1271	33	329	1	0.61176
1272	33	330	1	0.77647
1273	34	159	1	0.56863
1274	34	160	1	0.87451
1275	34	161	1	0.99216
1276	34	162	1	0.95686
1277	34	163	1	0.92157
1278	34	164	1	0.97647
1279	34	165	1	1
1280	34	166	1	0.99608
1281	34	167	1	1
1282	34	168	1	1
1283	34	169	1	1
1284	34	170	1	1
1285	34	171	1	1
1286	34	172	1	1
1287	34	173	1	1
1288	34	174	1	1
1289	34	175	1	0.99216
1290	34	176	1	0.88627
1291	34	177	1	0.94118
1292	34	178	1	0.92941
1293	34	179	1	0.97255
1294	34	180	1	0.78824
1295	34	181	1	0.73333
1296	34	182	1	0.75294
1297	34	183	1	0.66275
1298	34	184	1	0.57647
1299	34	185	1	0.47059
1300	34	186	1	0.51373
1301	34	187	1	0.69412
1302	34	188	1	0.9098
1303	34	189	1	0.96471
1304	34	190	1	0.9451
1305	34	191	1	0.6
1306	34	327	1	0.47059
1307	34	328	1	0.30196
1308	34	329	1	0.32941
1309	34	330	1	0.56078
1310	34	331	1	0.37255
1311	35	159	1	0.27843
1312	35	160	1	0.5451
1313	35	161	1	0.82745
1314	35	162	1	0.78824
1315	35	163	1	0.90196
1316	35	164	1	1
1317	35	165	1	0.98039
1318	35	166	1	0.99608
1319	35	167	1	1
1320	35	168	1	1
1321	35	169	1	1
1322	35	170	1	1
1323	35	171	1	1
1324	35	172	1	1
1325	35	173	1	0.97647
1326	35	174	1	0.9451
1327	35	175	1	0.82745
1328	35	176	1	0.76863
1329	35	177	1	0.95686
1330	35	178	1	0.99608
1331	35	179	1	0.96078
1332	35	180	1	0.85098
1333	35	181	1	0.83529
1334	35	182	1	0.72941
1335	35	183	1	0.48627
1336	35	184	1	0.52549
1337	35	185	1	0.5451
1338	35	186	1	0.47843
1339	35	187	1	0.60392
1340	35	188	1	0.93333
1341	35	189	1	0.98824
1342	35	190	1	1
1343	35	191	1	0.84706
1344	35	328	1	0.43529
1345	35	329	1	0.33725
1346	35	330	1	0.48235
1347	35	331	1	0.82353
1348	35	332	1	0.32549
1349	36	159	1	0.41176
1350	36	160	1	0.88235
1351	36	161	1	0.96863
1352	36	162	1	0.61176
1353	36	163	1	0.63922
1354	36	164	1	0.75686
1355	36	165	1	0.72157
1356	36	166	1	0.96078
1357	36	167	1	1
1358	36	168	1	0.98039
1359	36	169	1	0.98039
1360	36	170	1	0.98431
1361	36	171	1	0.96078
1362	36	172	1	1
1363	36	173	1	0.96078
1364	36	174	1	0.88627
1365	36	175	1	0.75686
1366	36	176	1	0.72549
1367	36	177	1	0.9098
1368	36	178	1	0.96471
1369	36	179	1	0.90588
1370	36	180	1	0.89804
1371	36	181	1	0.66275
1372	36	182	1	0.4902
1373	36	183	1	0.36863
1374	36	184	1	0.32157
1375	36	185	1	0.3451
1376	36	186	1	0.47059
1377	36	187	1	0.88235
1378	36	188	1	1
1379	36	189	1	1
1380	36	190	1	1
1381	36	191	1	0.82745
1382	36	329	1	0.36078
1383	36	330	1	0.36471
1384	36	331	1	0.63529
1385	36	332	1	0.61569
1386	37	159	1	0.61961
1387	37	160	1	1
1388	37	161	1	1
1389	37	162	1	0.88627
1390	37	163	1	0.6549
1391	37	164	1	0.56863
1392	37	165	1	0.74118
1393	37	166	1	0.71373
1394	37	167	1	0.7451
1395	37	168	1	0.79216
1396	37	169	1	0.93725
1397	37	170	1	0.8902
1398	37	171	1	0.90196
1399	37	172	1	1
1400	37	173	1	1
1401	37	174	1	1
1402	37	175	1	0.95294
1403	37	176	1	0.8549
1404	37	177	1	0.79216
1405	37	178	1	0.74902
1406	37	179	1	0.67843
1407	37	180	1	0.59216
1408	37	181	1	0.41569
1409	37	183	1	0.26667
1410	37	184	1	0.38431
1411	37	185	1	0.33333
1412	37	186	1	0.62745
1413	37	187	1	1
1414	37	188	1	0.96863
1415	37	189	1	0.99608
1416	37	190	1	0.99608
1417	37	191	1	0.56078
1418	37	329	1	0.37647
1419	37	330	1	0.40392
1420	37	331	1	0.35294
1421	37	332	1	0.66667
1422	37	333	1	0.36078
1423	38	159	1	0.72157
1424	38	160	1	1
1425	38	161	1	0.95686
1426	38	162	1	0.9451
1427	38	163	1	0.69412
1428	38	164	1	0.71373
1429	38	165	1	0.84706
1430	38	166	1	0.74118
1431	38	167	1	0.81569
1432	38	168	1	0.78824
1433	38	169	1	0.85098
1434	38	170	1	0.70588
1435	38	171	1	0.91765
1436	38	172	1	0.98039
1437	38	173	1	0.94902
1438	38	174	1	0.94118
1439	38	175	1	0.94902
1440	38	176	1	0.8549
1441	38	177	1	0.6549
1442	38	178	1	0.6
1443	38	179	1	0.60784
1444	38	180	1	0.46275
1445	38	185	1	0.3451
1446	38	186	1	0.77647
1447	38	187	1	0.98431
1448	38	188	1	0.8902
1449	38	189	1	0.98039
1450	38	190	1	0.91765
1451	38	191	1	0.53725
1452	38	192	1	0.23137
1453	38	330	1	0.51765
1454	38	331	1	0.38824
1455	38	332	1	0.5098
1456	38	333	1	0.41961
1457	39	159	1	0.83137
1458	39	160	1	0.96863
1459	39	161	1	0.95294
1460	39	162	1	0.84314
1461	39	163	1	0.80392
1462	39	164	1	0.69804
1463	39	165	1	0.70196
1464	39	166	1	0.81961
1465	39	167	1	0.81176
1466	39	168	1	0.75294
1467	39	169	1	0.73725
1468	39	170	1	0.61569
1469	39	171	1	0.84314
1470	39	172	1	0.95294
1471	39	173	1	0.89412
1472	39	174	1	0.75686
1473	39	175	1	0.66275
1474	39	176	1	0.78039
1475	39	177	1	0.72941
1476	39	178	1	0.59216
1477	39	179	1	0.66667
1478	39	180	1	0.39216
1479	39	185	1	0.25882
1480	39	186	1	0.89412
1481	39	187	1	0.87843
1482	39	188	1	0.96863
1483	39	189	1	0.99608
1484	39	190	1	1
1485	39	191	1	0.8902
1486	39	192	1	0.63922
1487	39	193	1	0.60784
1488	39	194	1	0.52549
1489	39	330	1	0.36078
1490	39	331	1	0.38431
1491	39	332	1	0.41961
1492	39	333	1	0.43529
1493	39	334	1	0.36863
1494	40	158	1	0.38824
1495	40	159	1	0.87059
1496	40	160	1	0.9098
1497	40	161	1	0.89804
1498	40	162	1	0.77647
1499	40	163	1	0.8549
1500	40	164	1	0.69804
1501	40	165	1	0.61961
1502	40	166	1	0.73725
1503	40	167	1	0.71765
1504	40	168	1	0.71373
1505	40	169	1	0.84314
1506	40	170	1	0.83922
1507	40	171	1	0.93333
1508	40	172	1	0.96471
1509	40	173	1	0.74118
1510	40	174	1	0.61569
1511	40	175	1	0.57255
1512	40	176	1	0.67843
1513	40	177	1	0.75686
1514	40	178	1	0.67059
1515	40	179	1	0.48627
1516	40	180	1	0.31373
1517	40	185	1	0.54902
1518	40	186	1	1
1519	40	187	1	0.98431
1520	40	188	1	0.99608
1521	40	189	1	1
1522	40	190	1	1
1523	40	191	1	0.94118
1524	40	192	1	0.94118
1525	40	193	1	0.95686
1526	40	194	1	0.88627
1527	40	195	1	0.51765
1528	40	331	1	0.40392
1529	40	332	1	0.31765
1530	40	333	1	0.43137
1531	40	334	1	0.41176
1532	41	158	1	0.4549
1533	41	159	1	0.76863
1534	41	160	1	0.71373
1535	41	161	1	0.82745
1536	41	162	1	0.6549
1537	41	163	1	0.77255
1538	41	164	1	0.80392
1539	41	165	1	0.75686
1540	41	166	1	0.77647
1541	41	167	1	0.72549
1542	41	168	1	0.78039
1543	41	169	1	0.84706
1544	41	170	1	0.87059
1545	41	171	1	0.7451
1546	41	172	1	0.61569
1547	41	173	1	0.40392
1548	41	174	1	0.52941
1549	41	175	1	0.72549
1550	41	176	1	0.6549
1551	41	177	1	0.62353
1552	41	178	1	0.61569
1553	41	179	1	0.58824
1554	41	180	1	0.41569
1555	41	185	1	0.7451
1556	41	186	1	1
1557	41	187	1	1
1558	41	188	1	1
1559	41	189	1	0.95686
1560	41	190	1	0.97255
1561	41	191	1	0.92941
1562	41	192	1	0.86275
1563	41	193	1	0.82353
1564	41	194	1	0.83137
1565	41	195	1	0.31765
1566	41	196	1	0.31373
1567	41	197	1	0.33725
1568	41	198	1	0.36863
1569	41	199	1	0.33333
1570	41	332	1	0.22353
1571	41	333	1	0.38431
1572	41	334	1	0.4549
1573	41	335	1	0.44314
1574	42	159	1	0.4549
1575	42	160	1	0.43529
1576	42	161	1	0.52549
1577	42	162	1	0.65882
1578	42	163	1	0.67451
1579	42	164	1	0.92549
1580	42	165	1	0.94902
1581	42	166	1	0.96471
1582	42	167	1	0.95686
1583	42	168	1	0.89804
1584	42	169	1	0.87843
1585	42	170	1	0.92941
1586	42	171	1	0.84314
1587	42	172	1	0.60784
1588	42	173	1	0.39608
1589	42	174	1	0.48627
1590	42	175	1	0.70196
1591	42	176	1	0.55686
1592	42	177	1	0.38431
1593	42	178	1	0.3451
1594	42	179	1	0.36471
1595	42	184	1	0.76863
1596	42	185	1	1
1597	42	186	1	0.99608
1598	42	187	1	1
1599	42	188	1	1
1600	42	189	1	0.96863
1601	42	190	1	1
1602	42	191	1	0.97647
1603	42	192	1	0.96078
1604	42	193	1	0.99608
1605	42	194	1	0.72157
1606	42	195	1	0.28627
1607	42	196	1	0.20784
1608	42	197	1	0.4
1609	42	198	1	0.3098
1610	42	199	1	0.32157
1611	42	263	1	0.47843
1612	42	264	1	0.50196
1613	42	265	1	0.45098
1614	42	333	1	0.32941
1615	42	334	1	0.54118
1616	42	335	1	0.62353
1617	42	336	1	0.49412
1618	42	337	1	0.46667
1619	43	159	1	0.29412
1620	43	160	1	0.3451
1621	43	161	1	0.52549
1622	43	162	1	0.81176
1623	43	163	1	0.82353
1624	43	164	1	0.94118
1625	43	165	1	0.96863
1626	43	166	1	0.89412
1627	43	167	1	0.86275
1628	43	168	1	1
1629	43	169	1	1
1630	43	170	1	0.96863
1631	43	171	1	0.76863
1632	43	172	1	0.58824
1633	43	173	1	0.6
1634	43	174	1	0.61176
1635	43	175	1	0.53725
1636	43	183	1	0.52549
1637	43	184	1	1
1638	43	185	1	1
1639	43	186	1	1
1640	43	187	1	1
1641	43	188	1	1
1642	43	189	1	0.99216
1643	43	190	1	0.99216
1644	43	191	1	0.98039
1645	43	192	1	0.85882
1646	43	193	1	0.9098
1647	43	194	1	0.66275
1648	43	195	1	0.43922
1649	43	196	1	0.28627
1650	43	198	1	0.26667
1651	43	199	1	0.26275
1652	43	200	1	0.2902
1653	43	201	1	0.36471
1654	43	202	1	0.79216
1655	43	203	1	0.4
1656	43	206	1	0.34902
1657	43	207	1	0.49412
1658	43	208	1	0.33725
1659	43	263	1	0.40784
1660	43	264	1	0.47843
1661	43	265	1	0.37255
1662	43	333	1	0.3451
1663	43	334	1	0.49804
1664	43	335	1	0.59608
1665	43	336	1	0.50196
1666	43	337	1	0.26667
1667	43	338	1	0.38431
1668	43	339	1	0.44314
1669	44	160	1	0.44314
1670	44	161	1	0.53333
1671	44	162	1	0.68627
1672	44	163	1	0.67843
1673	44	164	1	0.67843
1674	44	165	1	0.61569
1675	44	166	1	0.61569
1676	44	167	1	0.63922
1677	44	168	1	0.76471
1678	44	169	1	0.89412
1679	44	170	1	0.79608
1680	44	171	1	0.87843
1681	44	172	1	0.75294
1682	44	173	1	0.56078
1683	44	174	1	0.42745
1684	44	183	1	0.77647
1685	44	184	1	1
1686	44	185	1	0.93725
1687	44	186	1	0.98039
1688	44	187	1	1
1689	44	188	1	1
1690	44	189	1	0.99216
1691	44	190	1	0.99216
1692	44	191	1	0.99608
1693	44	192	1	0.90588
1694	44	193	1	0.8902
1695	44	194	1	0.83922
1696	44	195	1	0.92157
1697	44	196	1	0.80784
1698	44	197	1	0.35294
1699	44	198	1	0.28235
1700	44	199	1	0.32549
1701	44	200	1	0.31373
1702	44	201	1	0.53725
1703	44	202	1	1
1704	44	203	1	0.86275
1705	44	204	1	0.8902
1706	44	205	1	0.74118
1707	44	206	1	0.81176
1708	44	207	1	0.96863
1709	44	208	1	0.72941
1710	44	209	1	0.46667
1711	44	210	1	0.28627
1712	44	211	1	0.35686
1713	44	212	1	0.42745
1714	44	213	1	0.39216
1715	44	214	1	0.35686
1716	44	263	1	0.32157
1717	44	264	1	0.47451
1718	44	265	1	0.34902
1719	44	334	1	0.2549
1720	44	335	1	0.41569
1721	44	336	1	0.41176
1722	44	337	1	0.26275
1723	44	339	1	0.31373
1724	45	163	1	0.36863
1725	45	164	1	0.4549
1726	45	165	1	0.51765
1727	45	166	1	0.63529
1728	45	167	1	0.65098
1729	45	168	1	0.78431
1730	45	169	1	0.77647
1731	45	170	1	0.84314
1732	45	171	1	0.84706
1733	45	172	1	0.58431
1734	45	173	1	0.55294
1735	45	182	1	0.31373
1736	45	183	1	0.74118
1737	45	184	1	0.9098
1738	45	185	1	0.85098
1739	45	186	1	0.9451
1740	45	187	1	0.98824
1741	45	188	1	1
1742	45	189	1	1
1743	45	190	1	1
1744	45	191	1	1
1745	45	192	1	0.95294
1746	45	193	1	0.7451
1747	45	194	1	0.78431
1748	45	195	1	0.96078
1749	45	196	1	0.91373
1750	45	197	1	0.72549
1751	45	198	1	0.72941
1752	45	199	1	0.57255
1753	45	200	1	0.68627
1754	45	201	1	0.65882
1755	45	202	1	0.75686
1756	45	203	1	0.95686
1757	45	204	1	1
1758	45	205	1	0.88627
1759	45	206	1	0.74902
1760	45	207	1	0.77255
1761	45	208	1	0.76471
1762	45	209	1	0.74902
1763	45	210	1	0.58431
1764	45	211	1	0.63137
1765	45	212	1	0.63922
1766	45	213	1	0.59608
1767	45	214	1	0.61176
1768	45	215	1	0.55686
1769	45	216	1	0.59608
1770	45	217	1	0.60392
1771	45	218	1	0.59216
1772	45	219	1	0.48235
1773	45	220	1	0.39216
1774	45	256	1	0.41961
1775	45	257	1	0.56471
1776	45	262	1	0.37647
1777	45	263	1	0.43137
1778	45	264	1	0.47059
1779	45	334	1	0.40784
1780	45	335	1	0.51373
1781	45	336	1	0.46275
1782	45	337	1	0.29804
1783	46	165	1	0.3098
1784	46	166	1	0.47843
1785	46	167	1	0.54118
1786	46	168	1	0.71765
1787	46	169	1	0.81176
1788	46	170	1	0.79216
1789	46	171	1	0.68235
1790	46	172	1	0.44706
1791	46	182	1	0.53333
1792	46	183	1	0.90196
1793	46	184	1	0.99216
1794	46	185	1	0.99608
1795	46	186	1	0.98824
1796	46	187	1	1
1797	46	188	1	1
1798	46	189	1	1
1799	46	190	1	1
1800	46	191	1	0.99608
1801	46	192	1	0.92157
1802	46	193	1	0.82353
1803	46	194	1	0.92549
1804	46	195	1	0.99216
1805	46	196	1	0.97255
1806	46	197	1	0.98431
1807	46	198	1	1
1808	46	199	1	0.97255
1809	46	200	1	0.95686
1810	46	201	1	0.89412
1811	46	202	1	0.87843
1812	46	203	1	0.98039
1813	46	204	1	0.96471
1814	46	205	1	0.86275
1815	46	206	1	0.69412
1816	46	207	1	0.66275
1817	46	208	1	0.59216
1818	46	209	1	0.67451
1819	46	210	1	0.55686
1820	46	211	1	0.77647
1821	46	212	1	0.75686
1822	46	213	1	0.68627
1823	46	214	1	0.78824
1824	46	215	1	0.80392
1825	46	216	1	0.95294
1826	46	217	1	0.94118
1827	46	218	1	0.9098
1828	46	219	1	0.87843
1829	46	220	1	0.76471
1830	46	221	1	0.41961
1831	46	255	1	0.43529
1832	46	256	1	0.8902
1833	46	257	1	1
1834	46	258	1	0.78431
1835	46	259	1	0.48235
1836	46	260	1	0.37255
1837	46	261	1	0.38039
1838	46	262	1	0.58431
1839	46	263	1	0.65098
1840	46	264	1	0.63137
1841	46	310	1	0.31765
1842	46	311	1	0.37255
1843	46	335	1	0.4902
1844	46	336	1	0.44706
1845	46	337	1	0.35686
1846	46	344	1	0.41961
1847	46	345	1	0.64706
1848	46	346	1	0.47059
1849	47	182	1	0.80784
1850	47	183	1	1
1851	47	184	1	0.96863
1852	47	185	1	0.98431
1853	47	186	1	0.98039
1854	47	187	1	0.98824
1855	47	188	1	1
1856	47	189	1	1
1857	47	190	1	1
1858	47	191	1	0.96471
1859	47	192	1	0.86667
1860	47	193	1	0.85882
1861	47	194	1	0.91373
1862	47	195	1	1
1863	47	196	1	1
1864	47	197	1	0.98824
1865	47	198	1	0.85882
1866	47	199	1	0.81961
1867	47	200	1	0.89804
1868	47	201	1	0.93333
1869	47	202	1	1
1870	47	203	1	0.9451
1871	47	204	1	0.97255
1872	47	205	1	0.89412
1873	47	206	1	0.75686
1874	47	207	1	0.80784
1875	47	208	1	0.87451
1876	47	209	1	0.75686
1877	47	210	1	0.60784
1878	47	211	1	0.70196
1879	47	212	1	0.72549
1880	47	213	1	0.75686
1881	47	214	1	0.89412
1882	47	215	1	0.97255
1883	47	216	1	0.96863
1884	47	217	1	1
1885	47	218	1	0.98039
1886	47	219	1	0.96078
1887	47	220	1	0.94118
1888	47	221	1	0.73725
1889	47	222	1	0.32941
1890	47	253	1	0.3451
1891	47	254	1	0.41176
1892	47	255	1	0.55686
1893	47	256	1	1
1894	47	257	1	1
1895	47	258	1	1
1896	47	259	1	0.98431
1897	47	260	1	0.87451
1898	47	261	1	0.87059
1899	47	262	1	0.72157
1900	47	263	1	0.82353
1901	47	264	1	0.59608
1902	47	308	1	0.6
1903	47	309	1	0.77255
1904	47	310	1	0.90196
1905	47	311	1	0.88235
1906	47	312	1	0.7098
1907	47	336	1	0.3451
1908	47	345	1	0.63529
1909	47	346	1	0.83922
1910	47	347	1	0.52549
1911	47	364	1	0.32941
1912	47	365	1	0.39608
1913	48	182	1	0.71373
1914	48	183	1	0.97255
1915	48	184	1	1
1916	48	185	1	1
1917	48	186	1	1
1918	48	187	1	1
1919	48	188	1	1
1920	48	189	1	1
1921	48	190	1	1
1922	48	191	1	0.98824
1923	48	192	1	0.90196
1924	48	193	1	0.83529
1925	48	194	1	0.92157
1926	48	195	1	1
1927	48	196	1	0.96863
1928	48	197	1	0.85098
1929	48	198	1	0.85098
1930	48	199	1	0.80392
1931	48	200	1	0.76471
1932	48	201	1	0.9098
1933	48	202	1	0.91373
1934	48	203	1	0.80784
1935	48	204	1	0.97255
1936	48	205	1	0.8902
1937	48	206	1	0.90196
1938	48	207	1	0.87059
1939	48	208	1	1
1940	48	209	1	0.88627
1941	48	210	1	0.75294
1942	48	211	1	0.88235
1943	48	212	1	1
1944	48	213	1	1
1945	48	214	1	1
1946	48	215	1	1
1947	48	216	1	0.99608
1948	48	217	1	1
1949	48	218	1	1
1950	48	219	1	1
1951	48	220	1	0.98039
1952	48	221	1	0.97255
1953	48	222	1	0.75294
1954	48	223	1	0.37647
1955	48	252	1	0.46275
1956	48	253	1	0.69804
1957	48	254	1	0.81176
1958	48	255	1	0.93725
1959	48	256	1	1
1960	48	257	1	1
1961	48	258	1	1
1962	48	259	1	1
1963	48	260	1	1
1964	48	261	1	1
1965	48	262	1	0.94118
1966	48	263	1	0.7451
1967	48	264	1	0.60392
1968	48	265	1	0.38039
1969	48	306	1	0.36471
1970	48	307	1	0.69804
1971	48	308	1	0.98431
1972	48	309	1	1
1973	48	310	1	1
1974	48	311	1	1
1975	48	312	1	1
1976	48	313	1	0.80784
1977	48	314	1	0.39216
1978	48	318	1	0.4
1979	48	319	1	0.36471
1980	48	346	1	0.51373
1981	48	347	1	0.60784
1982	48	363	1	0.31373
1983	48	364	1	0.29412
1984	48	365	1	0.3451
1985	48	366	1	0.40392
1986	49	183	1	0.50196
1987	49	184	1	0.67843
1988	49	185	1	0.92549
1989	49	186	1	1
1990	49	187	1	0.98824
1991	49	188	1	1
1992	49	189	1	1
1993	49	190	1	1
1994	49	191	1	0.99216
1995	49	192	1	0.96863
[truncated: 6,686 more rows]
