# Supplementary material for: A trainable clustering algorithm based on shortest paths from density peaks
Source: Sci Adv. 2019 Oct 30;5(10):eaax3770. doi: 10.1126/sciadv.aax3770 (PMC7051829; doi:10.1126/sciadv.aax3770)
Supplement: aax3770_Data_file_S1.zip [file aax3770_Data_file_S1.zip › 99_synthetic_dendrites.gs.txt]

1	2
2	2
3	2
4	1
5	2
6	1
7	1
8	1
9	1
10	1
11	2
12	1
13	1
14	1
15	2
16	2
17	2
18	2
19	2
20	2
21	2
22	2
23	2
24	2
25	2
26	2
27	2
28	2
29	2
30	2
31	2
32	2
33	2
34	2
35	2
