# Supplementary material for: A trainable clustering algorithm based on shortest paths from density peaks
Source: Sci Adv. 2019 Oct 30;5(10):eaax3770. doi: 10.1126/sciadv.aax3770 (PMC7051829; doi:10.1126/sciadv.aax3770)
Supplement: aax3770_Data_file_S1.zip [file aax3770_Data_file_S1.zip › 207_ecg_20190312_rr1_rr.gs.txt]

1	6
2	5
3	6
4	5
5	6
6	5
7	6
8	5
9	6
10	5
11	6
12	5
13	6
14	5
15	6
16	5
17	6
18	5
19	6
20	5
21	6
22	5
23	6
24	5
25	6
26	5
27	6
28	5
29	6
30	5
31	6
32	5
33	6
34	5
35	6
36	6
37	4
38	6
39	6
40	6
41	4
42	1
43	1
44	1
45	1
46	1
47	1
48	1
49	1
50	1
51	1
52	1
53	1
54	1
55	1
56	1
57	1
58	1
59	1
60	1
61	1
62	1
63	1
64	1
65	1
66	1
67	1
68	1
69	1
70	5
71	6
72	5
73	1
74	1
75	1
76	1
77	1
78	1
79	1
80	1
81	1
82	1
83	1
84	1
85	1
86	1
87	1
88	1
89	5
90	6
91	6
92	6
93	4
94	4
95	4
96	6
97	5
98	4
99	4
100	4
101	4
102	6
103	4
104	6
105	5
106	6
107	5
108	4
109	6
110	6
111	5
112	6
113	6
114	5
115	4
116	6
117	5
118	6
119	5
120	4
121	4
122	4
123	4
124	4
125	4
126	6
127	5
128	4
129	4
130	4
131	4
132	4
133	4
134	4
135	4
136	4
137	4
138	4
139	4
140	4
141	4
142	4
143	4
144	4
145	4
146	4
147	4
148	4
149	4
150	4
151	4
152	4
153	4
154	4
155	4
156	4
157	4
158	4
159	4
160	4
161	4
162	4
163	6
164	4
165	6
166	5
167	6
168	6
169	4
170	6
171	5
172	6
173	5
174	6
175	5
176	6
177	5
178	6
179	5
180	6
181	5
182	6
183	5
184	6
185	5
186	6
187	5
188	6
189	5
190	6
191	5
192	6
193	5
194	6
195	5
196	6
197	5
198	6
199	5
200	6
201	5
202	6
203	5
204	6
205	5
206	6
207	5
208	6
209	5
210	6
211	5
212	6
213	5
214	6
215	5
216	6
217	5
218	6
219	5
220	6
221	5
222	6
223	5
224	6
225	5
226	6
227	5
228	6
229	5
230	6
231	5
232	6
233	5
234	6
235	5
236	6
237	5
238	6
239	5
240	6
241	5
242	6
243	5
244	6
245	5
246	6
247	5
248	6
249	5
250	6
251	5
252	6
253	5
254	6
255	5
256	6
257	5
258	6
259	5
260	6
261	5
262	6
263	5
264	6
265	5
266	6
267	5
268	6
269	5
270	6
271	5
272	6
273	5
274	6
275	5
276	6
277	5
278	6
279	5
280	4
281	1
282	1
283	1
284	1
285	1
286	1
287	1
288	1
289	1
290	1
291	1
292	1
293	5
294	1
295	1
296	1
297	1
298	1
299	1
300	1
301	1
302	1
303	1
304	1
305	1
306	1
307	1
308	1
309	1
310	1
311	1
312	1
313	1
314	1
315	1
316	1
317	1
318	1
319	1
320	1
321	1
322	1
323	1
324	1
325	1
326	1
327	1
328	1
329	1
330	1
331	1
332	1
333	1
334	4
335	6
336	4
337	4
338	4
339	6
340	6
341	4
342	1
343	1
344	1
345	1
346	1
347	1
348	1
349	1
350	1
351	1
352	1
353	1
354	1
355	1
356	1
357	1
358	1
359	1
360	1
361	1
362	1
363	1
364	1
365	1
366	1
367	1
368	1
369	1
370	1
371	1
372	1
373	1
374	1
375	1
376	1
377	1
378	4
379	6
380	4
381	6
382	4
383	4
384	4
385	4
386	4
387	4
388	4
389	4
390	4
391	4
392	4
393	4
394	4
395	4
396	4
397	4
398	4
399	4
400	4
401	4
402	4
403	4
404	4
405	4
406	4
407	4
408	4
409	4
410	4
411	4
412	4
413	4
414	4
415	4
416	4
417	4
418	4
419	4
420	4
421	4
422	4
423	4
424	4
425	4
426	4
427	4
428	4
429	4
430	4
431	4
432	4
433	4
434	4
435	4
436	4
437	4
438	4
439	4
440	4
441	4
442	4
443	4
444	4
445	4
446	4
447	4
448	4
449	4
450	4
451	4
452	4
453	4
454	4
455	4
456	4
457	4
458	4
459	4
460	4
461	4
462	4
463	4
464	4
465	4
466	4
467	4
468	4
469	4
470	4
471	4
472	4
473	4
474	4
475	4
476	4
477	4
478	4
479	4
480	4
481	4
482	4
483	4
484	4
485	4
486	4
487	4
488	4
489	4
490	4
491	4
492	4
493	4
494	4
495	4
496	4
497	4
498	4
499	4
500	4
501	4
502	4
503	4
504	4
505	4
506	4
507	4
508	4
509	4
510	4
511	4
512	4
513	4
514	4
515	4
516	4
517	4
518	4
519	4
520	4
521	4
522	4
523	4
524	4
525	4
526	4
527	4
528	4
529	4
530	4
531	4
532	4
533	4
534	4
535	4
536	4
537	4
538	4
539	4
540	4
541	4
542	4
543	4
544	4
545	4
546	4
547	4
548	4
549	4
550	4
551	4
552	4
553	4
554	4
555	4
556	4
557	4
558	4
559	4
560	4
561	4
562	4
563	4
564	4
565	4
566	4
567	4
568	4
569	4
570	4
571	4
572	4
573	4
574	4
575	4
576	4
577	4
578	4
579	4
580	4
581	4
582	4
583	4
584	4
585	4
586	4
587	4
588	4
589	4
590	4
591	4
592	4
593	4
594	4
595	4
596	4
597	4
598	4
599	4
600	4
601	4
602	4
603	4
604	4
605	4
606	4
607	4
608	4
609	4
610	4
611	4
612	4
613	4
614	4
615	4
616	4
617	4
618	4
619	4
620	4
621	4
622	4
623	4
624	4
625	4
626	4
627	4
628	4
629	4
630	4
631	4
632	4
633	4
634	4
635	4
636	4
637	4
638	4
639	4
640	4
641	4
642	4
643	4
644	4
645	4
646	4
647	4
648	4
649	4
650	4
651	4
652	4
653	4
654	4
655	4
656	4
657	4
658	4
659	4
660	4
661	4
662	4
663	4
664	4
665	4
666	4
667	4
668	4
669	4
670	4
671	4
672	4
673	4
674	4
675	4
676	4
677	4
678	4
679	4
680	4
681	4
682	4
683	4
684	4
685	4
686	4
687	4
688	4
689	4
690	4
691	4
692	4
693	4
694	4
695	4
696	4
697	4
698	4
699	4
700	4
701	4
702	4
703	4
704	4
705	4
706	4
707	4
708	4
709	4
710	4
711	4
712	4
713	4
714	4
715	4
716	4
717	4
718	4
719	4
720	4
721	4
722	4
723	4
724	4
725	4
726	4
727	4
728	4
729	4
730	4
731	4
732	4
733	4
734	4
735	4
736	4
737	4
738	4
739	4
740	4
741	4
742	4
743	4
744	4
745	4
746	4
747	4
748	4
749	4
750	4
751	4
752	4
753	4
754	4
755	4
756	4
757	4
758	4
759	4
760	4
761	4
762	4
763	4
764	4
765	4
766	4
767	4
768	4
769	4
770	4
771	4
772	4
773	4
774	4
775	4
776	4
777	4
778	4
779	4
780	4
781	4
782	4
783	4
784	4
785	4
786	4
787	4
788	4
789	4
790	4
791	4
792	4
793	4
794	4
795	4
796	4
797	4
798	4
799	4
800	4
801	4
802	4
803	4
804	4
805	4
806	4
807	4
808	4
809	4
810	4
811	4
812	4
813	4
814	4
815	4
816	4
817	4
818	4
819	4
820	4
821	4
822	4
823	4
824	4
825	4
826	4
827	4
828	4
829	4
830	4
831	4
832	4
833	4
834	4
835	4
836	4
837	4
838	4
839	4
840	4
841	4
842	4
843	4
844	4
845	4
846	4
847	4
848	4
849	4
850	4
851	4
852	4
853	4
854	4
855	4
856	4
857	4
858	4
859	4
860	4
861	4
862	4
863	4
864	4
865	4
866	4
867	4
868	4
869	4
870	4
871	4
872	4
873	4
874	4
875	4
876	4
877	4
878	4
879	4
880	4
881	4
882	4
883	4
884	4
885	4
886	4
887	4
888	4
889	4
890	4
891	4
892	4
893	4
894	4
895	4
896	4
897	4
898	4
899	4
900	4
901	4
902	4
903	4
904	4
905	4
906	4
907	4
908	4
909	4
910	4
911	4
912	4
913	4
914	4
915	4
916	4
917	4
918	4
919	4
920	4
921	4
922	4
923	4
924	4
925	4
926	4
927	4
928	4
929	4
930	4
931	4
932	4
933	4
934	4
935	4
936	4
937	4
938	4
939	4
940	4
941	4
942	4
943	4
944	4
945	4
946	4
947	4
948	4
949	4
950	4
951	4
952	4
953	4
954	4
955	4
956	4
957	4
958	4
959	4
960	4
961	4
962	4
963	4
964	4
965	4
966	4
967	4
968	4
969	4
970	4
971	4
972	4
973	4
974	4
975	4
976	4
977	4
978	4
979	4
980	4
981	4
982	4
983	4
984	4
985	4
986	4
987	4
988	4
989	4
990	4
991	4
992	4
993	4
994	4
995	4
996	4
997	4
998	4
999	4
1000	4
1001	4
1002	4
1003	4
1004	4
1005	4
1006	4
1007	4
1008	4
1009	4
1010	4
1011	4
1012	4
1013	4
1014	4
1015	4
1016	4
1017	4
1018	4
1019	4
1020	4
1021	4
1022	4
1023	4
1024	4
1025	4
1026	4
1027	4
1028	4
1029	4
1030	4
1031	4
1032	4
1033	4
1034	4
1035	4
1036	4
1037	4
1038	4
1039	4
1040	4
1041	4
1042	4
1043	4
1044	4
1045	4
1046	4
1047	4
1048	4
1049	4
1050	4
1051	4
1052	4
1053	4
1054	4
1055	4
1056	4
1057	4
1058	4
1059	4
1060	4
1061	4
1062	4
1063	4
1064	4
1065	4
1066	4
1067	4
1068	4
1069	4
1070	4
1071	4
1072	4
1073	4
1074	4
1075	4
1076	4
1077	4
1078	4
1079	4
1080	4
1081	4
1082	4
1083	4
1084	4
1085	4
1086	4
1087	4
1088	4
1089	4
1090	4
1091	4
1092	4
1093	4
1094	4
1095	4
1096	4
1097	4
1098	4
1099	4
1100	4
1101	4
1102	4
1103	4
1104	4
1105	4
1106	4
1107	4
1108	4
1109	4
1110	4
1111	4
1112	4
1113	4
1114	4
1115	4
1116	4
1117	4
1118	4
1119	4
1120	4
1121	4
1122	4
1123	4
1124	4
1125	4
1126	4
1127	4
1128	4
1129	4
1130	4
1131	4
1132	4
1133	4
1134	4
1135	4
1136	4
1137	4
1138	4
1139	4
1140	4
1141	4
1142	4
1143	4
1144	4
1145	4
1146	4
1147	4
1148	4
1149	4
1150	4
1151	4
1152	4
1153	4
1154	4
1155	4
1156	4
1157	4
1158	4
1159	4
1160	4
1161	4
1162	4
1163	4
1164	4
1165	4
1166	4
1167	4
1168	4
1169	4
1170	4
1171	4
1172	4
1173	4
1174	4
1175	4
1176	4
1177	4
1178	4
1179	4
1180	4
1181	4
1182	4
1183	4
1184	4
1185	4
1186	4
1187	4
1188	4
1189	4
1190	4
1191	4
1192	4
1193	4
1194	4
1195	4
1196	4
1197	4
1198	4
1199	4
1200	4
1201	4
1202	4
1203	4
1204	4
1205	4
1206	4
1207	4
1208	4
1209	4
1210	4
1211	4
1212	4
1213	4
1214	4
1215	4
1216	4
1217	4
1218	4
1219	4
1220	4
1221	4
1222	4
1223	4
1224	4
1225	4
1226	4
1227	4
1228	4
1229	4
1230	4
1231	4
1232	4
1233	4
1234	4
1235	4
1236	4
1237	4
1238	4
1239	4
1240	4
1241	4
1242	4
1243	4
1244	4
1245	4
1246	4
1247	4
1248	4
1249	4
1250	4
1251	4
1252	4
1253	4
1254	4
1255	4
1256	4
1257	4
1258	4
1259	4
1260	4
1261	4
1262	4
1263	4
1264	4
1265	4
1266	4
1267	4
1268	4
1269	4
1270	4
1271	4
1272	4
1273	4
1274	4
1275	4
1276	4
1277	4
1278	4
1279	4
1280	4
1281	4
1282	4
1283	4
1284	4
1285	4
1286	4
1287	4
1288	4
1289	4
1290	4
1291	4
1292	4
1293	4
1294	4
1295	4
1296	4
1297	4
1298	4
1299	4
1300	4
1301	4
1302	4
1303	4
1304	4
1305	4
1306	4
1307	4
1308	4
1309	4
1310	4
1311	4
1312	4
1313	4
1314	4
1315	4
1316	4
1317	4
1318	4
1319	4
1320	4
1321	4
1322	4
1323	4
1324	4
1325	4
1326	4
1327	4
1328	4
1329	4
1330	4
1331	4
1332	4
1333	4
1334	4
1335	4
1336	4
1337	4
1338	4
1339	4
1340	4
1341	4
1342	4
1343	4
1344	4
1345	4
1346	4
1347	4
1348	4
1349	4
1350	4
1351	4
1352	4
1353	4
1354	4
1355	4
1356	4
1357	4
1358	4
1359	4
1360	4
1361	4
1362	4
1363	4
1364	4
1365	4
1366	4
1367	4
1368	4
1369	4
1370	4
1371	4
1372	4
1373	4
1374	4
1375	4
1376	4
1377	4
1378	4
1379	4
1380	4
1381	4
1382	4
1383	4
1384	4
1385	4
1386	4
1387	4
1388	4
1389	4
1390	4
1391	4
1392	4
1393	4
1394	4
1395	4
1396	4
1397	4
1398	4
1399	4
1400	4
1401	4
1402	4
1403	4
1404	4
1405	4
1406	4
1407	4
1408	4
1409	4
1410	4
1411	4
1412	4
1413	4
1414	4
1415	4
1416	4
1417	4
1418	4
1419	4
1420	4
1421	4
1422	4
1423	4
1424	4
1425	4
1426	4
1427	4
1428	4
1429	4
1430	4
1431	4
1432	4
1433	4
1434	4
1435	4
1436	4
1437	4
1438	4
1439	4
1440	4
1441	4
1442	4
1443	4
1444	4
1445	4
1446	4
1447	4
1448	4
1449	4
1450	4
1451	4
1452	4
1453	4
1454	4
1455	4
1456	4
1457	4
1458	4
1459	4
1460	4
1461	4
1462	4
1463	4
1464	4
1465	4
1466	4
1467	4
1468	4
1469	4
1470	4
1471	4
1472	4
1473	4
1474	4
1475	4
1476	4
1477	4
1478	4
1479	4
1480	4
1481	4
1482	4
1483	4
1484	4
1485	4
1486	4
1487	4
1488	4
1489	4
1490	4
1491	4
1492	4
1493	4
1494	4
1495	4
1496	4
1497	4
1498	4
1499	4
1500	4
1501	4
1502	4
1503	4
1504	4
1505	4
1506	4
1507	4
1508	4
1509	4
1510	4
1511	4
1512	4
1513	4
1514	4
1515	4
1516	4
1517	4
1518	4
1519	4
1520	4
1521	4
1522	4
1523	4
1524	4
1525	4
1526	4
1527	4
1528	4
1529	4
1530	4
1531	4
1532	4
1533	4
1534	4
1535	4
1536	4
1537	4
1538	4
1539	4
1540	4
1541	4
1542	4
1543	4
1544	4
1545	4
1546	4
1547	4
1548	4
1549	4
1550	4
1551	4
1552	4
1553	4
1554	4
1555	4
1556	4
1557	4
1558	4
1559	4
1560	4
1561	4
1562	4
1563	4
1564	4
1565	4
1566	4
1567	4
1568	4
1569	4
1570	4
1571	4
1572	4
1573	4
1574	4
1575	4
1576	4
1577	4
1578	4
1579	4
1580	4
1581	4
1582	4
1583	4
1584	4
1585	4
1586	4
1587	4
1588	4
1589	4
1590	4
1591	4
1592	4
1593	4
1594	4
1595	4
1596	4
1597	4
1598	4
1599	4
1600	4
1601	4
1602	4
1603	4
1604	4
1605	4
1606	4
1607	4
1608	4
1609	4
1610	4
1611	4
1612	4
1613	4
1614	4
1615	4
1616	4
1617	4
1618	4
1619	4
1620	4
1621	4
1622	4
1623	4
1624	4
1625	4
1626	4
1627	4
1628	4
1629	4
1630	4
1631	4
1632	4
1633	4
1634	4
1635	4
1636	4
1637	4
1638	4
1639	4
1640	4
1641	4
1642	4
1643	4
1644	4
1645	4
1646	4
1647	4
1648	4
1649	4
1650	4
1651	4
1652	4
1653	4
1654	4
1655	4
1656	4
1657	4
1658	4
1659	4
1660	4
1661	4
1662	4
1663	4
1664	4
1665	4
1666	4
1667	4
1668	4
1669	4
1670	4
1671	4
1672	4
1673	4
1674	4
1675	4
1676	4
1677	4
1678	4
1679	4
1680	4
1681	4
1682	4
1683	4
1684	4
1685	4
1686	4
1687	4
1688	4
1689	4
1690	4
1691	4
1692	4
1693	4
1694	4
1695	4
1696	4
1697	4
1698	4
1699	4
1700	4
1701	4
1702	4
1703	4
1704	4
1705	4
1706	4
1707	4
1708	4
1709	4
1710	4
1711	4
1712	4
1713	4
1714	4
1715	4
1716	4
1717	4
1718	4
1719	4
1720	4
1721	4
1722	4
1723	4
1724	4
1725	4
1726	4
1727	4
1728	4
1729	4
1730	4
1731	4
1732	4
1733	4
1734	4
1735	4
1736	4
1737	4
1738	4
1739	4
1740	4
1741	4
1742	4
1743	4
1744	4
1745	4
1746	4
1747	4
1748	4
1749	4
1750	4
1751	4
1752	4
1753	4
1754	4
1755	4
1756	4
1757	4
1758	4
1759	4
1760	4
1761	4
1762	4
1763	4
1764	4
1765	4
1766	4
1767	4
1768	6
1769	4
1770	6
1771	4
1772	6
1773	4
1774	6
1775	4
1776	1
1777	1
1778	1
1779	1
1780	1
1781	1
1782	1
1783	1
1784	1
1785	1
1786	1
1787	1
1788	1
1789	1
1790	1
1791	1
1792	1
1793	1
1794	1
1795	1
1796	1
1797	1
1798	1
1799	1
1800	1
1801	1
1802	1
1803	1
1804	1
1805	1
1806	1
1807	1
1808	1
1809	1
1810	1
1811	1
1812	1
1813	1
1814	1
1815	1
1816	1
1817	1
1818	1
1819	1
1820	1
1821	1
1822	1
1823	1
1824	1
1825	1
1826	1
1827	1
1828	1
1829	1
1830	1
1831	1
1832	1
1833	1
1834	1
1835	1
1836	1
1837	1
1838	1
1839	1
1840	1
1841	1
1842	1
1843	1
1844	1
1845	1
1846	1
1847	1
1848	1
1849	1
1850	1
1851	1
1852	1
1853	1
1854	1
1855	1
1856	1
1857	1
1858	1
1859	1
1860	1
1861	1
1862	1
1863	1
1864	1
1865	1
1866	1
1867	1
1868	1
1869	1
1870	1
1871	1
1872	1
1873	1
1874	1
1875	1
1876	1
1877	1
1878	1
1879	1
1880	1
1881	1
1882	1
1883	1
1884	1
1885	1
1886	1
1887	1
1888	1
1889	1
1890	1
1891	1
1892	1
1893	1
1894	1
1895	1
1896	1
1897	1
1898	1
1899	1
1900	1
1901	1
1902	1
1903	1
1904	1
1905	1
1906	1
1907	1
1908	1
1909	1
1910	1
1911	1
1912	1
1913	1
1914	1
1915	1
1916	1
1917	1
1918	1
1919	1
1920	1
1921	1
1922	1
1923	1
1924	1
1925	1
1926	1
1927	1
1928	1
1929	1
1930	1
1931	1
1932	1
1933	1
1934	1
1935	1
1936	1
1937	1
1938	1
1939	1
1940	1
1941	1
1942	1
1943	1
1944	1
1945	1
1946	1
1947	1
1948	1
1949	1
1950	1
1951	1
1952	1
1953	1
1954	1
1955	1
1956	1
1957	1
1958	1
1959	1
1960	1
1961	1
1962	1
1963	1
1964	1
1965	1
1966	1
1967	1
1968	1
1969	1
1970	1
1971	1
1972	1
1973	1
1974	1
1975	1
1976	1
1977	1
1978	1
1979	1
1980	1
1981	1
1982	1
1983	1
1984	1
1985	1
1986	1
1987	1
1988	1
1989	1
1990	1
1991	1
1992	1
1993	1
1994	1
1995	1
1996	1
1997	1
1998	1
1999	1
2000	1
[truncated: 331 more rows]
