# Supplementary material for: A trainable clustering algorithm based on shortest paths from density peaks
Source: Sci Adv. 2019 Oct 30;5(10):eaax3770. doi: 10.1126/sciadv.aax3770 (PMC7051829; doi:10.1126/sciadv.aax3770)
Supplement: aax3770_Data_file_S1.zip [file aax3770_Data_file_S1.zip › 207_ecg_20190312_rr1_rr.txt]

// pz. 207 MIt-BIH Arrythmia database
// 1 VF, 2 A, 3 E, 4 L, 5 R, 6 V
// id, rr, rr2
//
//
1	1.45277777777778	0.727777777777778
2	0.675000000000000	1.45277777777778
3	1.41666666666667	0.675000000000000
4	0.647222222222222	1.41666666666667
5	1.44722222222222	0.647222222222222
6	0.697222222222222	1.44722222222222
7	1.43888888888889	0.697222222222222
8	0.683333333333333	1.43888888888889
9	1.38888888888889	0.683333333333333
10	0.652777777777778	1.38888888888889
11	1.51388888888889	0.652777777777778
12	0.700000000000000	1.51388888888889
13	1.44444444444444	0.700000000000000
14	0.663888888888889	1.44444444444444
15	1.42222222222222	0.663888888888889
16	0.688888888888889	1.42222222222222
17	1.47500000000000	0.688888888888889
18	0.700000000000000	1.47500000000000
19	1.41388888888889	0.700000000000000
20	0.658333333333333	1.41388888888889
21	1.38888888888889	0.658333333333333
22	0.713888888888889	1.38888888888889
23	1.44722222222222	0.713888888888889
24	0.688888888888889	1.44722222222222
25	1.35000000000000	0.688888888888889
26	0.686111111111111	1.35000000000000
27	1.36944444444444	0.686111111111111
28	0.694444444444444	1.36944444444444
29	1.41944444444444	0.694444444444444
30	0.691666666666667	1.41944444444444
31	1.38333333333333	0.691666666666667
32	0.663888888888889	1.38333333333333
33	1.38888888888889	0.663888888888889
34	0.733333333333333	1.38888888888889
35	0.411111111111111	0.733333333333333
36	1.02500000000000	0.411111111111111
37	0.694444444444444	1.02500000000000
38	0.438888888888889	0.694444444444444
39	0.383333333333333	0.438888888888889
40	0.719444444444444	0.383333333333333
41	1.03333333333333	0.719444444444444
42	0.344444444444444	1.03333333333333
43	0.333333333333333	0.344444444444444
44	0.333333333333333	0.333333333333333
45	0.358333333333333	0.333333333333333
46	0.366666666666667	0.358333333333333
47	0.341666666666667	0.366666666666667
48	0.325000000000000	0.341666666666667
49	0.408333333333333	0.325000000000000
50	0.302777777777778	0.408333333333333
51	0.341666666666667	0.302777777777778
52	0.344444444444444	0.341666666666667
53	0.336111111111111	0.344444444444444
54	0.313888888888889	0.336111111111111
55	0.319444444444444	0.313888888888889
56	0.275000000000000	0.319444444444444
57	0.311111111111111	0.275000000000000
58	0.316666666666667	0.311111111111111
59	0.330555555555556	0.316666666666667
60	0.452777777777778	0.330555555555556
61	0.355555555555556	0.452777777777778
62	0.452777777777778	0.355555555555556
63	0.302777777777778	0.452777777777778
64	0.311111111111111	0.302777777777778
65	0.352777777777778	0.311111111111111
66	0.330555555555556	0.352777777777778
67	0.433333333333333	0.330555555555556
68	0.344444444444444	0.433333333333333
69	1.58055555555556	0.344444444444444
70	0.680555555555556	1.58055555555556
71	1.41388888888889	0.680555555555556
72	0.713888888888889	1.41388888888889
73	0.355555555555556	0.713888888888889
74	0.313888888888889	0.355555555555556
75	0.294444444444444	0.313888888888889
76	0.316666666666667	0.294444444444444
77	0.291666666666667	0.316666666666667
78	0.330555555555556	0.291666666666667
79	0.330555555555556	0.330555555555556
80	0.300000000000000	0.330555555555556
81	0.286111111111111	0.300000000000000
82	0.308333333333333	0.286111111111111
83	0.361111111111111	0.308333333333333
84	0.252777777777778	0.361111111111111
85	0.366666666666667	0.252777777777778
86	0.325000000000000	0.366666666666667
87	0.488888888888889	0.325000000000000
88	1.41388888888889	0.488888888888889
89	0.738888888888889	1.41388888888889
90	0.361111111111111	0.738888888888889
91	0.422222222222222	0.361111111111111
92	0.605555555555556	0.422222222222222
93	0.808333333333333	0.605555555555556
94	0.911111111111111	0.808333333333333
95	0.677777777777778	0.911111111111111
96	1.19722222222222	0.677777777777778
97	0.994444444444445	1.19722222222222
98	0.919444444444444	0.994444444444445
99	0.886111111111111	0.919444444444444
100	0.863888888888889	0.886111111111111
101	0.727777777777778	0.863888888888889
102	1.12777777777778	0.727777777777778
103	0.652777777777778	1.12777777777778
104	1.14166666666667	0.652777777777778
105	0.680555555555556	1.14166666666667
106	1.11944444444444	0.680555555555556
107	0.908333333333333	1.11944444444444
108	0.705555555555556	0.908333333333333
109	0.397222222222222	0.705555555555556
110	1.48611111111111	0.397222222222222
111	0.688888888888889	1.48611111111111
112	0.416666666666667	0.688888888888889
113	0.944444444444444	0.416666666666667
114	1.08888888888889	0.944444444444444
115	0.669444444444444	1.08888888888889
116	1.33055555555556	0.669444444444444
117	0.733333333333333	1.33055555555556
118	1.19444444444444	0.733333333333333
119	0.980555555555556	1.19444444444444
120	0.916666666666667	0.980555555555556
121	0.944444444444444	0.916666666666667
122	0.980555555555556	0.944444444444444
123	0.966666666666667	0.980555555555556
124	0.983333333333333	0.966666666666667
125	0.736111111111111	0.983333333333333
126	1.08888888888889	0.736111111111111
127	0.975000000000000	1.08888888888889
128	1.00277777777778	0.975000000000000
129	1.02222222222222	1.00277777777778
130	0.955555555555556	1.02222222222222
131	0.944444444444444	0.955555555555556
132	0.958333333333333	0.944444444444444
133	0.927777777777778	0.958333333333333
134	0.980555555555556	0.927777777777778
135	0.986111111111111	0.980555555555556
136	0.980555555555556	0.986111111111111
137	0.966666666666667	0.980555555555556
138	0.927777777777778	0.966666666666667
139	0.908333333333333	0.927777777777778
140	0.994444444444445	0.908333333333333
141	1.01944444444444	0.994444444444445
142	0.947222222222222	1.01944444444444
143	0.969444444444444	0.947222222222222
144	0.944444444444444	0.969444444444444
145	0.930555555555556	0.944444444444444
146	0.977777777777778	0.930555555555556
147	0.972222222222222	0.977777777777778
148	0.980555555555556	0.972222222222222
149	0.961111111111111	0.980555555555556
150	0.919444444444444	0.961111111111111
151	0.913888888888889	0.919444444444444
152	0.902777777777778	0.913888888888889
153	0.969444444444444	0.902777777777778
154	0.975000000000000	0.969444444444444
155	0.930555555555556	0.975000000000000
156	0.927777777777778	0.930555555555556
157	0.927777777777778	0.927777777777778
158	0.891666666666667	0.927777777777778
159	0.936111111111111	0.891666666666667
160	0.947222222222222	0.936111111111111
161	0.938888888888889	0.947222222222222
162	0.733333333333333	0.938888888888889
163	1.08611111111111	0.733333333333333
164	0.619444444444445	1.08611111111111
165	1.12222222222222	0.619444444444445
166	0.802777777777778	1.12222222222222
167	0.422222222222222	0.802777777777778
168	0.752777777777778	0.422222222222222
169	0.633333333333333	0.752777777777778
170	1.17222222222222	0.633333333333333
171	0.600000000000000	1.17222222222222
172	1.23888888888889	0.600000000000000
173	0.633333333333333	1.23888888888889
174	1.29444444444444	0.633333333333333
175	0.661111111111111	1.29444444444444
176	1.28055555555556	0.661111111111111
177	0.622222222222222	1.28055555555556
178	1.20833333333333	0.622222222222222
179	0.611111111111111	1.20833333333333
180	1.35000000000000	0.611111111111111
181	0.641666666666667	1.35000000000000
182	1.29166666666667	0.641666666666667
183	0.630555555555556	1.29166666666667
184	1.27500000000000	0.630555555555556
185	0.613888888888889	1.27500000000000
186	1.30000000000000	0.613888888888889
187	0.669444444444444	1.30000000000000
188	1.29722222222222	0.669444444444444
189	0.652777777777778	1.29722222222222
190	1.26388888888889	0.652777777777778
191	0.602777777777778	1.26388888888889
192	1.36388888888889	0.602777777777778
193	0.672222222222222	1.36388888888889
194	1.29444444444444	0.672222222222222
195	0.644444444444445	1.29444444444444
196	1.27777777777778	0.644444444444445
197	0.630555555555556	1.27777777777778
198	1.32500000000000	0.630555555555556
199	0.658333333333333	1.32500000000000
200	1.33888888888889	0.658333333333333
201	0.641666666666667	1.33888888888889
202	1.29166666666667	0.641666666666667
203	0.608333333333333	1.29166666666667
204	1.35277777777778	0.608333333333333
205	0.666666666666667	1.35277777777778
206	1.35000000000000	0.666666666666667
207	0.622222222222222	1.35000000000000
208	1.30555555555556	0.622222222222222
209	0.625000000000000	1.30555555555556
210	1.29166666666667	0.625000000000000
211	0.650000000000000	1.29166666666667
212	1.35833333333333	0.650000000000000
213	0.633333333333333	1.35833333333333
214	1.33333333333333	0.633333333333333
215	0.602777777777778	1.33333333333333
216	1.33333333333333	0.602777777777778
217	0.661111111111111	1.33333333333333
218	1.36111111111111	0.661111111111111
219	0.622222222222222	1.36111111111111
220	1.32222222222222	0.622222222222222
221	0.605555555555556	1.32222222222222
222	1.34444444444444	0.605555555555556
223	0.661111111111111	1.34444444444444
224	1.37222222222222	0.661111111111111
225	0.633333333333333	1.37222222222222
226	1.33611111111111	0.633333333333333
227	0.613888888888889	1.33611111111111
228	1.31666666666667	0.613888888888889
229	0.588888888888889	1.31666666666667
230	1.46111111111111	0.588888888888889
231	0.555555555555556	1.46111111111111
232	1.39166666666667	0.555555555555556
233	0.641666666666667	1.39166666666667
234	1.29444444444444	0.641666666666667
235	0.580555555555556	1.29444444444444
236	1.45833333333333	0.580555555555556
237	0.572222222222222	1.45833333333333
238	1.41666666666667	0.572222222222222
239	0.583333333333333	1.41666666666667
240	1.35555555555556	0.583333333333333
241	0.597222222222222	1.35555555555556
242	1.45833333333333	0.597222222222222
243	0.594444444444444	1.45833333333333
244	1.36944444444444	0.594444444444444
245	0.602777777777778	1.36944444444444
246	1.35000000000000	0.602777777777778
247	0.583333333333333	1.35000000000000
248	1.48055555555556	0.583333333333333
249	0.577777777777778	1.48055555555556
250	1.40555555555556	0.577777777777778
251	0.544444444444444	1.40555555555556
252	1.39444444444444	0.544444444444444
253	0.583333333333333	1.39444444444444
254	1.48888888888889	0.583333333333333
255	0.563888888888889	1.48888888888889
256	1.42777777777778	0.563888888888889
257	0.561111111111111	1.42777777777778
258	1.38333333333333	0.561111111111111
259	0.586111111111111	1.38333333333333
260	1.47777777777778	0.586111111111111
261	0.575000000000000	1.47777777777778
262	1.43055555555556	0.575000000000000
263	0.550000000000000	1.43055555555556
264	1.38611111111111	0.550000000000000
265	0.588888888888889	1.38611111111111
266	1.45000000000000	0.588888888888889
267	0.558333333333333	1.45000000000000
268	1.41944444444444	0.558333333333333
269	0.561111111111111	1.41944444444444
270	1.40277777777778	0.561111111111111
271	0.661111111111111	1.40277777777778
272	1.40555555555556	0.661111111111111
273	0.577777777777778	1.40555555555556
274	1.38888888888889	0.577777777777778
275	0.550000000000000	1.38888888888889
276	1.39722222222222	0.550000000000000
277	0.583333333333333	1.39722222222222
278	0.641666666666667	0.583333333333333
279	1.06388888888889	0.641666666666667
280	0.650000000000000	1.06388888888889
281	0.361111111111111	0.650000000000000
282	0.327777777777778	0.361111111111111
283	0.341666666666667	0.327777777777778
284	0.302777777777778	0.341666666666667
285	0.355555555555556	0.302777777777778
286	0.327777777777778	0.355555555555556
287	0.338888888888889	0.327777777777778
288	0.383333333333333	0.338888888888889
289	0.369444444444444	0.383333333333333
290	0.347222222222222	0.369444444444444
291	0.336111111111111	0.347222222222222
292	1.36944444444444	0.336111111111111
293	0.669444444444444	1.36944444444444
294	0.291666666666667	0.669444444444444
295	0.416666666666667	0.291666666666667
296	0.386111111111111	0.416666666666667
297	0.344444444444444	0.386111111111111
298	0.311111111111111	0.344444444444444
299	0.358333333333333	0.311111111111111
300	0.294444444444444	0.358333333333333
301	0.341666666666667	0.294444444444444
302	0.294444444444444	0.341666666666667
303	0.355555555555556	0.294444444444444
304	0.361111111111111	0.355555555555556
305	0.358333333333333	0.361111111111111
306	0.313888888888889	0.358333333333333
307	0.308333333333333	0.313888888888889
308	0.300000000000000	0.308333333333333
309	0.361111111111111	0.300000000000000
310	0.305555555555556	0.361111111111111
311	0.313888888888889	0.305555555555556
312	0.358333333333333	0.313888888888889
313	0.302777777777778	0.358333333333333
314	0.286111111111111	0.302777777777778
315	0.322222222222222	0.286111111111111
316	0.294444444444444	0.322222222222222
317	0.302777777777778	0.294444444444444
318	0.308333333333333	0.302777777777778
319	0.286111111111111	0.308333333333333
320	0.277777777777778	0.286111111111111
321	0.288888888888889	0.277777777777778
322	0.302777777777778	0.288888888888889
323	0.280555555555556	0.302777777777778
324	0.319444444444444	0.280555555555556
325	0.266666666666667	0.319444444444444
326	0.341666666666667	0.266666666666667
327	0.347222222222222	0.341666666666667
328	0.369444444444444	0.347222222222222
329	0.302777777777778	0.369444444444444
330	0.358333333333333	0.302777777777778
331	0.372222222222222	0.358333333333333
332	0.386111111111111	0.372222222222222
333	1.37777777777778	0.386111111111111
334	0.675000000000000	1.37777777777778
335	1.46111111111111	0.675000000000000
336	1	1.46111111111111
337	0.983333333333333	1
338	0.675000000000000	0.983333333333333
339	0.380555555555556	0.675000000000000
340	1.68055555555556	0.380555555555556
341	0.625000000000000	1.68055555555556
342	0.416666666666667	0.625000000000000
343	0.288888888888889	0.416666666666667
344	0.308333333333333	0.288888888888889
345	0.313888888888889	0.308333333333333
346	0.336111111111111	0.313888888888889
347	0.266666666666667	0.336111111111111
348	0.316666666666667	0.266666666666667
349	0.319444444444444	0.316666666666667
350	0.316666666666667	0.319444444444444
351	0.302777777777778	0.316666666666667
352	0.275000000000000	0.302777777777778
353	0.300000000000000	0.275000000000000
354	0.186111111111111	0.300000000000000
355	0.277777777777778	0.186111111111111
356	0.275000000000000	0.277777777777778
357	0.294444444444444	0.275000000000000
358	0.250000000000000	0.294444444444444
359	0.305555555555556	0.250000000000000
360	0.294444444444444	0.305555555555556
361	0.319444444444444	0.294444444444444
362	0.269444444444444	0.319444444444444
363	0.325000000000000	0.269444444444444
364	0.294444444444444	0.325000000000000
365	0.261111111111111	0.294444444444444
366	0.327777777777778	0.261111111111111
367	0.277777777777778	0.327777777777778
368	0.255555555555556	0.277777777777778
369	0.294444444444444	0.255555555555556
370	0.297222222222222	0.294444444444444
371	0.272222222222222	0.297222222222222
372	0.311111111111111	0.272222222222222
373	0.336111111111111	0.311111111111111
374	0.350000000000000	0.336111111111111
375	0.369444444444444	0.350000000000000
376	0.422222222222222	0.369444444444444
377	1.29722222222222	0.422222222222222
378	0.811111111111111	1.29722222222222
379	1.20000000000000	0.811111111111111
380	0.652777777777778	1.20000000000000
381	1.11111111111111	0.652777777777778
382	0.850000000000000	1.11111111111111
383	0.827777777777778	0.850000000000000
384	0.861111111111111	0.827777777777778
385	0.861111111111111	0.861111111111111
386	0.833333333333333	0.861111111111111
387	0.811111111111111	0.833333333333333
388	0.800000000000000	0.811111111111111
389	0.802777777777778	0.800000000000000
390	0.755555555555556	0.802777777777778
391	0.797222222222222	0.755555555555556
392	0.852777777777778	0.797222222222222
393	0.827777777777778	0.852777777777778
394	0.802777777777778	0.827777777777778
395	0.808333333333333	0.802777777777778
396	0.775000000000000	0.808333333333333
397	0.755555555555556	0.775000000000000
398	0.769444444444445	0.755555555555556
399	0.794444444444444	0.769444444444445
400	0.780555555555556	0.794444444444444
401	0.741666666666667	0.780555555555556
402	0.763888888888889	0.741666666666667
403	0.727777777777778	0.763888888888889
404	0.747222222222222	0.727777777777778
405	0.741666666666667	0.747222222222222
406	0.722222222222222	0.741666666666667
407	0.758333333333333	0.722222222222222
408	0.786111111111111	0.758333333333333
409	0.769444444444445	0.786111111111111
410	0.750000000000000	0.769444444444445
411	0.741666666666667	0.750000000000000
412	0.713888888888889	0.741666666666667
413	0.733333333333333	0.713888888888889
414	0.716666666666667	0.733333333333333
415	0.783333333333333	0.716666666666667
416	0.775000000000000	0.783333333333333
417	0.755555555555556	0.775000000000000
418	0.730555555555556	0.755555555555556
419	0.744444444444445	0.730555555555556
420	0.744444444444445	0.744444444444445
421	0.738888888888889	0.744444444444445
422	0.708333333333333	0.738888888888889
423	0.769444444444445	0.708333333333333
424	0.775000000000000	0.769444444444445
425	0.780555555555556	0.775000000000000
426	0.755555555555556	0.780555555555556
427	0.744444444444445	0.755555555555556
428	0.719444444444444	0.744444444444445
429	0.711111111111111	0.719444444444444
430	0.733333333333333	0.711111111111111
431	0.763888888888889	0.733333333333333
432	0.766666666666667	0.763888888888889
433	0.763888888888889	0.766666666666667
434	0.733333333333333	0.763888888888889
435	0.705555555555556	0.733333333333333
436	0.711111111111111	0.705555555555556
437	0.661111111111111	0.711111111111111
438	0.655555555555556	0.661111111111111
439	0.688888888888889	0.655555555555556
440	0.677777777777778	0.688888888888889
441	0.738888888888889	0.677777777777778
442	0.686111111111111	0.738888888888889
443	0.686111111111111	0.686111111111111
444	0.688888888888889	0.686111111111111
445	0.641666666666667	0.688888888888889
446	0.688888888888889	0.641666666666667
447	0.694444444444444	0.688888888888889
448	0.697222222222222	0.694444444444444
449	0.766666666666667	0.697222222222222
450	0.722222222222222	0.766666666666667
451	0.694444444444444	0.722222222222222
452	0.733333333333333	0.694444444444444
453	0.683333333333333	0.733333333333333
454	0.744444444444445	0.683333333333333
455	0.713888888888889	0.744444444444445
456	0.772222222222222	0.713888888888889
457	0.808333333333333	0.772222222222222
458	0.797222222222222	0.808333333333333
459	0.783333333333333	0.797222222222222
460	0.763888888888889	0.783333333333333
461	0.755555555555556	0.763888888888889
462	0.755555555555556	0.755555555555556
463	0.761111111111111	0.755555555555556
464	0.788888888888889	0.761111111111111
465	0.780555555555556	0.788888888888889
466	0.788888888888889	0.780555555555556
467	0.761111111111111	0.788888888888889
468	0.758333333333333	0.761111111111111
469	0.763888888888889	0.758333333333333
470	0.736111111111111	0.763888888888889
471	0.738888888888889	0.736111111111111
472	0.780555555555556	0.738888888888889
473	0.808333333333333	0.780555555555556
474	0.783333333333333	0.808333333333333
475	0.769444444444445	0.783333333333333
476	0.744444444444445	0.769444444444445
477	0.738888888888889	0.744444444444445
478	0.730555555555556	0.738888888888889
479	0.761111111111111	0.730555555555556
480	0.802777777777778	0.761111111111111
481	0.794444444444444	0.802777777777778
482	0.758333333333333	0.794444444444444
483	0.761111111111111	0.758333333333333
484	0.777777777777778	0.761111111111111
485	0.755555555555556	0.777777777777778
486	0.713888888888889	0.755555555555556
487	0.772222222222222	0.713888888888889
488	0.797222222222222	0.772222222222222
489	0.797222222222222	0.797222222222222
490	0.786111111111111	0.797222222222222
491	0.769444444444445	0.786111111111111
492	0.741666666666667	0.769444444444445
493	0.747222222222222	0.741666666666667
494	0.755555555555556	0.747222222222222
495	0.777777777777778	0.755555555555556
496	0.802777777777778	0.777777777777778
497	0.788888888888889	0.802777777777778
498	0.772222222222222	0.788888888888889
499	0.775000000000000	0.772222222222222
500	0.766666666666667	0.775000000000000
501	0.758333333333333	0.766666666666667
502	0.755555555555556	0.758333333333333
503	0.788888888888889	0.755555555555556
504	0.819444444444444	0.788888888888889
505	0.813888888888889	0.819444444444444
506	0.788888888888889	0.813888888888889
507	0.755555555555556	0.788888888888889
508	0.763888888888889	0.755555555555556
509	0.750000000000000	0.763888888888889
510	0.775000000000000	0.750000000000000
511	0.825000000000000	0.775000000000000
512	0.822222222222222	0.825000000000000
513	0.788888888888889	0.822222222222222
514	0.802777777777778	0.788888888888889
515	0.802777777777778	0.802777777777778
516	0.775000000000000	0.802777777777778
517	0.755555555555556	0.775000000000000
518	0.805555555555556	0.755555555555556
519	0.816666666666667	0.805555555555556
520	0.841666666666667	0.816666666666667
521	0.816666666666667	0.841666666666667
522	0.788888888888889	0.816666666666667
523	0.772222222222222	0.788888888888889
524	0.783333333333333	0.772222222222222
525	0.797222222222222	0.783333333333333
526	0.838888888888889	0.797222222222222
527	0.819444444444444	0.838888888888889
528	0.811111111111111	0.819444444444444
529	0.813888888888889	0.811111111111111
530	0.802777777777778	0.813888888888889
531	0.794444444444444	0.802777777777778
532	0.786111111111111	0.794444444444444
533	0.777777777777778	0.786111111111111
534	0.852777777777778	0.777777777777778
535	0.855555555555556	0.852777777777778
536	0.813888888888889	0.855555555555556
537	0.805555555555556	0.813888888888889
538	0.797222222222222	0.805555555555556
539	0.761111111111111	0.797222222222222
540	0.822222222222222	0.761111111111111
541	0.855555555555556	0.822222222222222
542	0.838888888888889	0.855555555555556
543	0.816666666666667	0.838888888888889
544	0.827777777777778	0.816666666666667
545	0.794444444444444	0.827777777777778
546	0.794444444444444	0.794444444444444
547	0.772222222222222	0.794444444444444
548	0.825000000000000	0.772222222222222
549	0.825000000000000	0.825000000000000
550	0.825000000000000	0.825000000000000
551	0.802777777777778	0.825000000000000
552	0.786111111111111	0.802777777777778
553	0.763888888888889	0.786111111111111
554	0.772222222222222	0.763888888888889
555	0.811111111111111	0.772222222222222
556	0.827777777777778	0.811111111111111
557	0.794444444444444	0.827777777777778
558	0.800000000000000	0.794444444444444
559	0.777777777777778	0.800000000000000
560	0.777777777777778	0.777777777777778
561	0.769444444444445	0.777777777777778
562	0.752777777777778	0.769444444444445
563	0.786111111111111	0.752777777777778
564	0.836111111111111	0.786111111111111
565	0.813888888888889	0.836111111111111
566	0.777777777777778	0.813888888888889
567	0.761111111111111	0.777777777777778
568	0.766666666666667	0.761111111111111
569	0.733333333333333	0.766666666666667
570	0.788888888888889	0.733333333333333
571	0.819444444444444	0.788888888888889
572	0.802777777777778	0.819444444444444
573	0.783333333333333	0.802777777777778
574	0.794444444444444	0.783333333333333
575	0.775000000000000	0.794444444444444
576	0.763888888888889	0.775000000000000
577	0.736111111111111	0.763888888888889
578	0.772222222222222	0.736111111111111
579	0.808333333333333	0.772222222222222
580	0.811111111111111	0.808333333333333
581	0.791666666666667	0.811111111111111
582	0.777777777777778	0.791666666666667
583	0.755555555555556	0.777777777777778
584	0.761111111111111	0.755555555555556
585	0.772222222222222	0.761111111111111
586	0.802777777777778	0.772222222222222
587	0.788888888888889	0.802777777777778
588	0.788888888888889	0.788888888888889
589	0.772222222222222	0.788888888888889
590	0.761111111111111	0.772222222222222
591	0.772222222222222	0.761111111111111
592	0.750000000000000	0.772222222222222
593	0.730555555555556	0.750000000000000
594	0.797222222222222	0.730555555555556
595	0.825000000000000	0.797222222222222
596	0.777777777777778	0.825000000000000
597	0.758333333333333	0.777777777777778
598	0.758333333333333	0.758333333333333
599	0.755555555555556	0.758333333333333
600	0.741666666666667	0.755555555555556
601	0.791666666666667	0.741666666666667
602	0.791666666666667	0.791666666666667
603	0.791666666666667	0.791666666666667
604	0.780555555555556	0.791666666666667
605	0.791666666666667	0.780555555555556
606	0.755555555555556	0.791666666666667
607	0.750000000000000	0.755555555555556
608	0.722222222222222	0.750000000000000
609	0.775000000000000	0.722222222222222
610	0.805555555555556	0.775000000000000
611	0.802777777777778	0.805555555555556
612	0.775000000000000	0.802777777777778
613	0.775000000000000	0.775000000000000
614	0.744444444444445	0.775000000000000
615	0.758333333333333	0.744444444444445
616	0.755555555555556	0.758333333333333
617	0.780555555555556	0.755555555555556
618	0.788888888888889	0.780555555555556
619	0.783333333333333	0.788888888888889
620	0.755555555555556	0.783333333333333
621	0.763888888888889	0.755555555555556
622	0.763888888888889	0.763888888888889
623	0.736111111111111	0.763888888888889
624	0.722222222222222	0.736111111111111
625	0.791666666666667	0.722222222222222
626	0.825000000000000	0.791666666666667
627	0.783333333333333	0.825000000000000
628	0.755555555555556	0.783333333333333
629	0.744444444444445	0.755555555555556
630	0.744444444444445	0.744444444444445
631	0.741666666666667	0.744444444444445
632	0.755555555555556	0.741666666666667
633	0.775000000000000	0.755555555555556
634	0.786111111111111	0.775000000000000
635	0.775000000000000	0.786111111111111
636	0.780555555555556	0.775000000000000
637	0.761111111111111	0.780555555555556
638	0.755555555555556	0.761111111111111
639	0.725000000000000	0.755555555555556
640	0.772222222222222	0.725000000000000
641	0.797222222222222	0.772222222222222
642	0.800000000000000	0.797222222222222
643	0.788888888888889	0.800000000000000
644	0.777777777777778	0.788888888888889
645	0.747222222222222	0.777777777777778
646	0.763888888888889	0.747222222222222
647	0.752777777777778	0.763888888888889
648	0.780555555555556	0.752777777777778
649	0.794444444444444	0.780555555555556
650	0.797222222222222	0.794444444444444
651	0.763888888888889	0.797222222222222
652	0.780555555555556	0.763888888888889
653	0.777777777777778	0.780555555555556
654	0.752777777777778	0.777777777777778
655	0.736111111111111	0.752777777777778
656	0.805555555555556	0.736111111111111
657	0.825000000000000	0.805555555555556
658	0.791666666666667	0.825000000000000
659	0.763888888888889	0.791666666666667
660	0.761111111111111	0.763888888888889
661	0.755555555555556	0.761111111111111
662	0.763888888888889	0.755555555555556
663	0.766666666666667	0.763888888888889
664	0.794444444444444	0.766666666666667
665	0.811111111111111	0.794444444444444
666	0.783333333333333	0.811111111111111
667	0.797222222222222	0.783333333333333
668	0.766666666666667	0.797222222222222
669	0.755555555555556	0.766666666666667
670	0.727777777777778	0.755555555555556
671	0.800000000000000	0.727777777777778
672	0.805555555555556	0.800000000000000
673	0.802777777777778	0.805555555555556
674	0.788888888888889	0.802777777777778
675	0.775000000000000	0.788888888888889
676	0.755555555555556	0.775000000000000
677	0.777777777777778	0.755555555555556
678	0.750000000000000	0.777777777777778
679	0.786111111111111	0.750000000000000
680	0.805555555555556	0.786111111111111
681	0.808333333333333	0.805555555555556
682	0.775000000000000	0.808333333333333
683	0.791666666666667	0.775000000000000
684	0.775000000000000	0.791666666666667
685	0.761111111111111	0.775000000000000
686	0.750000000000000	0.761111111111111
687	0.819444444444444	0.750000000000000
688	0.816666666666667	0.819444444444444
689	0.800000000000000	0.816666666666667
690	0.769444444444445	0.800000000000000
691	0.769444444444445	0.769444444444445
692	0.769444444444445	0.769444444444445
693	0.758333333333333	0.769444444444445
694	0.788888888888889	0.758333333333333
695	0.816666666666667	0.788888888888889
696	0.802777777777778	0.816666666666667
697	0.797222222222222	0.802777777777778
698	0.811111111111111	0.797222222222222
699	0.780555555555556	0.811111111111111
700	0.755555555555556	0.780555555555556
701	0.758333333333333	0.755555555555556
702	0.802777777777778	0.758333333333333
703	0.836111111111111	0.802777777777778
704	0.825000000000000	0.836111111111111
705	0.788888888888889	0.825000000000000
706	0.763888888888889	0.788888888888889
707	0.791666666666667	0.763888888888889
708	0.772222222222222	0.791666666666667
709	0.788888888888889	0.772222222222222
710	0.819444444444444	0.788888888888889
711	0.822222222222222	0.819444444444444
712	0.800000000000000	0.822222222222222
713	0.811111111111111	0.800000000000000
714	0.791666666666667	0.811111111111111
715	0.772222222222222	0.791666666666667
716	0.761111111111111	0.772222222222222
717	0.827777777777778	0.761111111111111
718	0.838888888888889	0.827777777777778
719	0.825000000000000	0.838888888888889
720	0.786111111111111	0.825000000000000
721	0.786111111111111	0.786111111111111
722	0.783333333333333	0.786111111111111
723	0.775000000000000	0.783333333333333
724	0.816666666666667	0.775000000000000
725	0.838888888888889	0.816666666666667
726	0.827777777777778	0.838888888888889
727	0.833333333333333	0.827777777777778
728	0.816666666666667	0.833333333333333
729	0.786111111111111	0.816666666666667
730	0.777777777777778	0.786111111111111
731	0.783333333333333	0.777777777777778
732	0.822222222222222	0.783333333333333
733	0.855555555555556	0.822222222222222
734	0.822222222222222	0.855555555555556
735	0.805555555555556	0.822222222222222
736	0.800000000000000	0.805555555555556
737	0.811111111111111	0.800000000000000
738	0.769444444444445	0.811111111111111
739	0.816666666666667	0.769444444444445
740	0.833333333333333	0.816666666666667
741	0.827777777777778	0.833333333333333
742	0.825000000000000	0.827777777777778
743	0.811111111111111	0.825000000000000
744	0.780555555555556	0.811111111111111
745	0.777777777777778	0.780555555555556
746	0.783333333333333	0.777777777777778
747	0.847222222222222	0.783333333333333
748	0.841666666666667	0.847222222222222
749	0.808333333333333	0.841666666666667
750	0.805555555555556	0.808333333333333
751	0.797222222222222	0.805555555555556
752	0.794444444444444	0.797222222222222
753	0.780555555555556	0.794444444444444
754	0.819444444444444	0.780555555555556
755	0.816666666666667	0.819444444444444
756	0.827777777777778	0.816666666666667
757	0.825000000000000	0.827777777777778
758	0.797222222222222	0.825000000000000
759	0.772222222222222	0.797222222222222
760	0.775000000000000	0.772222222222222
761	0.780555555555556	0.775000000000000
762	0.841666666666667	0.780555555555556
763	0.850000000000000	0.841666666666667
764	0.813888888888889	0.850000000000000
765	0.794444444444444	0.813888888888889
766	0.808333333333333	0.794444444444444
767	0.797222222222222	0.808333333333333
768	0.786111111111111	0.797222222222222
769	0.819444444444444	0.786111111111111
770	0.836111111111111	0.819444444444444
771	0.825000000000000	0.836111111111111
772	0.822222222222222	0.825000000000000
773	0.802777777777778	0.822222222222222
774	0.794444444444444	0.802777777777778
775	0.758333333333333	0.794444444444444
776	0.830555555555556	0.758333333333333
777	0.852777777777778	0.830555555555556
778	0.838888888888889	0.852777777777778
779	0.811111111111111	0.838888888888889
780	0.819444444444444	0.811111111111111
781	0.794444444444444	0.819444444444444
782	0.805555555555556	0.794444444444444
783	0.797222222222222	0.805555555555556
784	0.836111111111111	0.797222222222222
785	0.838888888888889	0.836111111111111
786	0.861111111111111	0.838888888888889
787	0.816666666666667	0.861111111111111
788	0.794444444444444	0.816666666666667
789	0.800000000000000	0.794444444444444
790	0.786111111111111	0.800000000000000
791	0.852777777777778	0.786111111111111
792	0.880555555555556	0.852777777777778
793	0.838888888888889	0.880555555555556
794	0.827777777777778	0.838888888888889
795	0.825000000000000	0.827777777777778
796	0.825000000000000	0.825000000000000
797	0.797222222222222	0.825000000000000
798	0.827777777777778	0.797222222222222
799	0.855555555555556	0.827777777777778
800	0.852777777777778	0.855555555555556
801	0.838888888888889	0.852777777777778
802	0.827777777777778	0.838888888888889
803	0.819444444444444	0.827777777777778
804	0.780555555555556	0.819444444444444
805	0.852777777777778	0.780555555555556
806	0.872222222222222	0.852777777777778
807	0.861111111111111	0.872222222222222
808	0.833333333333333	0.861111111111111
809	0.836111111111111	0.833333333333333
810	0.816666666666667	0.836111111111111
811	0.827777777777778	0.816666666666667
812	0.816666666666667	0.827777777777778
813	0.858333333333333	0.816666666666667
814	0.875000000000000	0.858333333333333
815	0.863888888888889	0.875000000000000
816	0.836111111111111	0.863888888888889
817	0.816666666666667	0.836111111111111
818	0.813888888888889	0.816666666666667
819	0.816666666666667	0.813888888888889
820	0.886111111111111	0.816666666666667
821	0.872222222222222	0.886111111111111
822	0.855555555555556	0.872222222222222
823	0.830555555555556	0.855555555555556
824	0.833333333333333	0.830555555555556
825	0.825000000000000	0.833333333333333
826	0.805555555555556	0.825000000000000
827	0.852777777777778	0.805555555555556
828	0.877777777777778	0.852777777777778
829	0.852777777777778	0.877777777777778
830	0.847222222222222	0.852777777777778
831	0.830555555555556	0.847222222222222
832	0.808333333333333	0.830555555555556
833	0.811111111111111	0.808333333333333
834	0.888888888888889	0.811111111111111
835	0.877777777777778	0.888888888888889
836	0.841666666666667	0.877777777777778
837	0.841666666666667	0.841666666666667
838	0.819444444444444	0.841666666666667
839	0.841666666666667	0.819444444444444
840	0.822222222222222	0.841666666666667
841	0.863888888888889	0.822222222222222
842	0.883333333333333	0.863888888888889
843	0.894444444444445	0.883333333333333
844	0.841666666666667	0.894444444444445
845	0.827777777777778	0.841666666666667
846	0.816666666666667	0.827777777777778
847	0.802777777777778	0.816666666666667
848	0.877777777777778	0.802777777777778
849	0.880555555555556	0.877777777777778
850	0.855555555555556	0.880555555555556
851	0.833333333333333	0.855555555555556
852	0.838888888888889	0.833333333333333
853	0.836111111111111	0.838888888888889
854	0.802777777777778	0.836111111111111
855	0.841666666666667	0.802777777777778
856	0.883333333333333	0.841666666666667
857	0.866666666666667	0.883333333333333
858	0.861111111111111	0.866666666666667
859	0.838888888888889	0.861111111111111
860	0.816666666666667	0.838888888888889
861	0.808333333333333	0.816666666666667
862	0.872222222222222	0.808333333333333
863	0.877777777777778	0.872222222222222
864	0.861111111111111	0.877777777777778
865	0.850000000000000	0.861111111111111
866	0.833333333333333	0.850000000000000
867	0.852777777777778	0.833333333333333
868	0.816666666666667	0.852777777777778
869	0.858333333333333	0.816666666666667
870	0.891666666666667	0.858333333333333
871	0.900000000000000	0.891666666666667
872	0.863888888888889	0.900000000000000
873	0.838888888888889	0.863888888888889
874	0.833333333333333	0.838888888888889
875	0.822222222222222	0.833333333333333
876	0.869444444444445	0.822222222222222
877	0.897222222222222	0.869444444444445
878	0.886111111111111	0.897222222222222
879	0.841666666666667	0.886111111111111
880	0.861111111111111	0.841666666666667
881	0.850000000000000	0.861111111111111
882	0.808333333333333	0.850000000000000
883	0.861111111111111	0.808333333333333
884	0.894444444444445	0.861111111111111
885	0.894444444444445	0.894444444444445
886	0.886111111111111	0.894444444444445
887	0.844444444444444	0.886111111111111
888	0.822222222222222	0.844444444444444
889	0.838888888888889	0.822222222222222
890	0.880555555555556	0.838888888888889
891	0.894444444444445	0.880555555555556
892	0.880555555555556	0.894444444444445
893	0.863888888888889	0.880555555555556
894	0.858333333333333	0.863888888888889
895	0.863888888888889	0.858333333333333
896	0.827777777777778	0.863888888888889
897	0.880555555555556	0.827777777777778
898	0.919444444444444	0.880555555555556
899	0.905555555555556	0.919444444444444
900	0.883333333333333	0.905555555555556
901	0.841666666666667	0.883333333333333
902	0.852777777777778	0.841666666666667
903	0.836111111111111	0.852777777777778
904	0.900000000000000	0.836111111111111
905	0.911111111111111	0.900000000000000
906	0.875000000000000	0.911111111111111
907	0.872222222222222	0.875000000000000
908	0.897222222222222	0.872222222222222
909	0.855555555555556	0.897222222222222
910	0.833333333333333	0.855555555555556
911	0.913888888888889	0.833333333333333
912	0.902777777777778	0.913888888888889
913	0.900000000000000	0.902777777777778
914	0.875000000000000	0.900000000000000
915	0.847222222222222	0.875000000000000
916	0.858333333333333	0.847222222222222
917	0.872222222222222	0.858333333333333
918	0.900000000000000	0.872222222222222
919	0.897222222222222	0.900000000000000
920	0.880555555555556	0.897222222222222
921	0.875000000000000	0.880555555555556
922	0.875000000000000	0.875000000000000
923	0.847222222222222	0.875000000000000
924	0.875000000000000	0.847222222222222
925	0.905555555555556	0.875000000000000
926	0.927777777777778	0.905555555555556
927	0.883333333333333	0.927777777777778
928	0.847222222222222	0.883333333333333
929	0.855555555555556	0.847222222222222
930	0.827777777777778	0.855555555555556
931	0.886111111111111	0.827777777777778
932	0.922222222222222	0.886111111111111
933	0.902777777777778	0.922222222222222
934	0.875000000000000	0.902777777777778
935	0.897222222222222	0.875000000000000
936	0.861111111111111	0.897222222222222
937	0.833333333333333	0.861111111111111
938	0.891666666666667	0.833333333333333
939	0.911111111111111	0.891666666666667
940	0.916666666666667	0.911111111111111
941	0.894444444444445	0.916666666666667
942	0.861111111111111	0.894444444444445
943	0.858333333333333	0.861111111111111
944	0.886111111111111	0.858333333333333
945	0.905555555555556	0.886111111111111
946	0.916666666666667	0.905555555555556
947	0.888888888888889	0.916666666666667
948	0.880555555555556	0.888888888888889
949	0.880555555555556	0.880555555555556
950	0.861111111111111	0.880555555555556
951	0.861111111111111	0.861111111111111
952	0.902777777777778	0.861111111111111
953	0.933333333333333	0.902777777777778
954	0.891666666666667	0.933333333333333
955	0.858333333333333	0.891666666666667
956	0.863888888888889	0.858333333333333
957	0.844444444444444	0.863888888888889
958	0.894444444444445	0.844444444444444
959	0.938888888888889	0.894444444444445
960	0.908333333333333	0.938888888888889
961	0.894444444444445	0.908333333333333
962	0.902777777777778	0.894444444444445
963	0.869444444444445	0.902777777777778
964	0.841666666666667	0.869444444444445
965	0.900000000000000	0.841666666666667
966	0.922222222222222	0.900000000000000
967	0.930555555555556	0.922222222222222
968	0.888888888888889	0.930555555555556
969	0.883333333333333	0.888888888888889
970	0.880555555555556	0.883333333333333
971	0.902777777777778	0.880555555555556
972	0.941666666666667	0.902777777777778
973	0.922222222222222	0.941666666666667
974	0.916666666666667	0.922222222222222
975	0.908333333333333	0.916666666666667
976	0.894444444444445	0.908333333333333
977	0.869444444444445	0.894444444444445
978	0.891666666666667	0.869444444444445
979	0.950000000000000	0.891666666666667
980	0.950000000000000	0.950000000000000
981	0.902777777777778	0.950000000000000
982	0.888888888888889	0.902777777777778
983	0.883333333333333	0.888888888888889
984	0.880555555555556	0.883333333333333
985	0.955555555555556	0.880555555555556
986	0.944444444444444	0.955555555555556
987	0.919444444444444	0.944444444444444
988	0.952777777777778	0.919444444444444
989	0.894444444444445	0.952777777777778
990	0.883333333333333	0.894444444444445
991	0.905555555555556	0.883333333333333
992	0.966666666666667	0.905555555555556
993	0.972222222222222	0.966666666666667
994	0.916666666666667	0.972222222222222
995	0.916666666666667	0.916666666666667
996	0.944444444444444	0.916666666666667
997	0.905555555555556	0.944444444444444
998	0.972222222222222	0.905555555555556
999	0.977777777777778	0.972222222222222
1000	0.950000000000000	0.977777777777778
1001	0.958333333333333	0.950000000000000
1002	0.925000000000000	0.958333333333333
1003	0.916666666666667	0.925000000000000
1004	0.941666666666667	0.916666666666667
1005	1.02222222222222	0.941666666666667
1006	0.958333333333333	1.02222222222222
1007	0.936111111111111	0.958333333333333
1008	0.950000000000000	0.936111111111111
1009	0.916666666666667	0.950000000000000
1010	0.944444444444444	0.916666666666667
1011	0.983333333333333	0.944444444444444
1012	0.961111111111111	0.983333333333333
1013	0.966666666666667	0.961111111111111
1014	0.936111111111111	0.966666666666667
1015	0.919444444444444	0.936111111111111
1016	0.908333333333333	0.919444444444444
1017	0.977777777777778	0.908333333333333
1018	1	0.977777777777778
1019	0.958333333333333	1
1020	0.936111111111111	0.958333333333333
1021	0.925000000000000	0.936111111111111
1022	0.927777777777778	0.925000000000000
1023	0.975000000000000	0.927777777777778
1024	0.963888888888889	0.975000000000000
1025	0.963888888888889	0.963888888888889
1026	0.947222222222222	0.963888888888889
1027	0.955555555555556	0.947222222222222
1028	0.913888888888889	0.955555555555556
1029	0.936111111111111	0.913888888888889
1030	1.03333333333333	0.936111111111111
1031	0.977777777777778	1.03333333333333
1032	0.950000000000000	0.977777777777778
1033	0.941666666666667	0.950000000000000
1034	0.930555555555556	0.941666666666667
1035	0.947222222222222	0.930555555555556
1036	0.972222222222222	0.947222222222222
1037	0.983333333333333	0.972222222222222
1038	0.975000000000000	0.983333333333333
1039	0.947222222222222	0.975000000000000
1040	0.927777777777778	0.947222222222222
1041	0.916666666666667	0.927777777777778
1042	0.988888888888889	0.916666666666667
1043	0.997222222222222	0.988888888888889
1044	0.969444444444444	0.997222222222222
1045	0.947222222222222	0.969444444444444
1046	0.927777777777778	0.947222222222222
1047	0.941666666666667	0.927777777777778
1048	0.958333333333333	0.941666666666667
1049	0.980555555555556	0.958333333333333
1050	0.963888888888889	0.980555555555556
1051	0.958333333333333	0.963888888888889
1052	0.955555555555556	0.958333333333333
1053	0.916666666666667	0.955555555555556
1054	0.950000000000000	0.916666666666667
1055	1.01944444444444	0.950000000000000
1056	0.975000000000000	1.01944444444444
1057	0.938888888888889	0.975000000000000
1058	0.933333333333333	0.938888888888889
1059	0.944444444444444	0.933333333333333
1060	0.936111111111111	0.944444444444444
1061	0.980555555555556	0.936111111111111
1062	0.975000000000000	0.980555555555556
1063	0.980555555555556	0.975000000000000
1064	0.952777777777778	0.980555555555556
1065	0.925000000000000	0.952777777777778
1066	0.916666666666667	0.925000000000000
1067	0.977777777777778	0.916666666666667
1068	0.994444444444445	0.977777777777778
1069	0.966666666666667	0.994444444444445
1070	0.938888888888889	0.966666666666667
1071	0.941666666666667	0.938888888888889
1072	0.927777777777778	0.941666666666667
1073	0.952777777777778	0.927777777777778
1074	0.988888888888889	0.952777777777778
1075	0.969444444444444	0.988888888888889
1076	0.975000000000000	0.969444444444444
1077	0.950000000000000	0.975000000000000
1078	0.922222222222222	0.950000000000000
1079	0.936111111111111	0.922222222222222
1080	1.01111111111111	0.936111111111111
1081	0.988888888888889	1.01111111111111
1082	0.944444444444444	0.988888888888889
1083	0.938888888888889	0.944444444444444
1084	0.938888888888889	0.938888888888889
1085	0.936111111111111	0.938888888888889
1086	0.983333333333333	0.936111111111111
1087	0.977777777777778	0.983333333333333
1088	1	0.977777777777778
1089	0.955555555555556	1
1090	0.913888888888889	0.955555555555556
1091	0.925000000000000	0.913888888888889
1092	0.969444444444444	0.925000000000000
1093	1.00277777777778	0.969444444444444
1094	0.966666666666667	1.00277777777778
1095	0.944444444444444	0.966666666666667
1096	0.952777777777778	0.944444444444444
1097	0.916666666666667	0.952777777777778
1098	0.955555555555556	0.916666666666667
1099	0.994444444444445	0.955555555555556
1100	0.963888888888889	0.994444444444445
1101	0.986111111111111	0.963888888888889
1102	0.936111111111111	0.986111111111111
1103	0.919444444444444	0.936111111111111
1104	0.938888888888889	0.919444444444444
1105	0.997222222222222	0.938888888888889
1106	0.977777777777778	0.997222222222222
1107	0.938888888888889	0.977777777777778
1108	0.936111111111111	0.938888888888889
1109	0.941666666666667	0.936111111111111
1110	0.927777777777778	0.941666666666667
1111	0.980555555555556	0.927777777777778
1112	0.980555555555556	0.980555555555556
1113	0.988888888888889	0.980555555555556
1114	0.947222222222222	0.988888888888889
1115	0.908333333333333	0.947222222222222
1116	0.913888888888889	0.908333333333333
1117	0.963888888888889	0.913888888888889
1118	1.00555555555556	0.963888888888889
1119	0.963888888888889	1.00555555555556
1120	0.936111111111111	0.963888888888889
1121	0.975000000000000	0.936111111111111
1122	0.925000000000000	0.975000000000000
1123	0.938888888888889	0.925000000000000
1124	1.00277777777778	0.938888888888889
1125	0.980555555555556	1.00277777777778
1126	0.977777777777778	0.980555555555556
1127	0.933333333333333	0.977777777777778
1128	0.925000000000000	0.933333333333333
1129	0.950000000000000	0.925000000000000
1130	0.991666666666667	0.950000000000000
1131	0.980555555555556	0.991666666666667
1132	0.961111111111111	0.980555555555556
1133	0.950000000000000	0.961111111111111
1134	0.947222222222222	0.950000000000000
1135	0.927777777777778	0.947222222222222
1136	0.975000000000000	0.927777777777778
1137	0.980555555555556	0.975000000000000
1138	0.986111111111111	0.980555555555556
1139	0.930555555555556	0.986111111111111
1140	0.933333333333333	0.930555555555556
1141	0.902777777777778	0.933333333333333
1142	0.966666666666667	0.902777777777778
1143	1.01388888888889	0.966666666666667
1144	0.955555555555556	1.01388888888889
1145	0.963888888888889	0.955555555555556
1146	0.963888888888889	0.963888888888889
1147	0.925000000000000	0.963888888888889
1148	0.950000000000000	0.925000000000000
1149	0.986111111111111	0.950000000000000
1150	0.986111111111111	0.986111111111111
1151	0.966666666666667	0.986111111111111
1152	0.922222222222222	0.966666666666667
1153	0.930555555555556	0.922222222222222
1154	0.938888888888889	0.930555555555556
1155	0.997222222222222	0.938888888888889
1156	0.975000000000000	0.997222222222222
1157	0.952777777777778	0.975000000000000
1158	0.955555555555556	0.952777777777778
1159	0.944444444444444	0.955555555555556
1160	0.922222222222222	0.944444444444444
1161	0.963888888888889	0.922222222222222
1162	1.00277777777778	0.963888888888889
1163	0.980555555555556	1.00277777777778
1164	0.944444444444444	0.980555555555556
1165	0.930555555555556	0.944444444444444
1166	0.916666666666667	0.930555555555556
1167	0.983333333333333	0.916666666666667
1168	1.02222222222222	0.983333333333333
1169	0.966666666666667	1.02222222222222
1170	0.975000000000000	0.966666666666667
1171	0.961111111111111	0.975000000000000
1172	0.933333333333333	0.961111111111111
1173	0.938888888888889	0.933333333333333
1174	1	0.938888888888889
1175	1	1
1176	0.972222222222222	1
1177	0.955555555555556	0.972222222222222
1178	0.936111111111111	0.955555555555556
1179	0.972222222222222	0.936111111111111
1180	1.00833333333333	0.972222222222222
1181	0.988888888888889	1.00833333333333
1182	0.980555555555556	0.988888888888889
1183	0.958333333333333	0.980555555555556
1184	0.952777777777778	0.958333333333333
1185	0.938888888888889	0.952777777777778
1186	0.986111111111111	0.938888888888889
1187	1.02222222222222	0.986111111111111
1188	0.972222222222222	1.02222222222222
1189	0.950000000000000	0.972222222222222
1190	0.947222222222222	0.950000000000000
1191	0.925000000000000	0.947222222222222
1192	0.813888888888889	0.925000000000000
1193	1.01388888888889	0.813888888888889
1194	0.986111111111111	1.01388888888889
1195	1.00277777777778	0.986111111111111
1196	0.958333333333333	1.00277777777778
1197	0.927777777777778	0.958333333333333
1198	0.966666666666667	0.927777777777778
1199	1.00277777777778	0.966666666666667
1200	1.01944444444444	1.00277777777778
1201	0.963888888888889	1.01944444444444
1202	0.947222222222222	0.963888888888889
1203	0.947222222222222	0.947222222222222
1204	0.972222222222222	0.947222222222222
1205	1.00277777777778	0.972222222222222
1206	0.975000000000000	1.00277777777778
1207	0.961111111111111	0.975000000000000
1208	0.958333333333333	0.961111111111111
1209	0.947222222222222	0.958333333333333
1210	0.927777777777778	0.947222222222222
1211	1.00833333333333	0.927777777777778
1212	1.02222222222222	1.00833333333333
1213	0.966666666666667	1.02222222222222
1214	0.955555555555556	0.966666666666667
1215	0.938888888888889	0.955555555555556
1216	0.944444444444444	0.938888888888889
1217	1.01111111111111	0.944444444444444
1218	0.997222222222222	1.01111111111111
1219	0.977777777777778	0.997222222222222
1220	0.972222222222222	0.977777777777778
1221	0.952777777777778	0.972222222222222
1222	0.916666666666667	0.952777777777778
1223	0.994444444444445	0.916666666666667
1224	1.01944444444444	0.994444444444445
1225	1	1.01944444444444
1226	0.972222222222222	1
1227	0.941666666666667	0.972222222222222
1228	0.963888888888889	0.941666666666667
1229	0.997222222222222	0.963888888888889
1230	0.988888888888889	0.997222222222222
1231	0.988888888888889	0.988888888888889
1232	0.969444444444444	0.988888888888889
1233	0.963888888888889	0.969444444444444
1234	0.925000000000000	0.963888888888889
1235	0.972222222222222	0.925000000000000
1236	1.04166666666667	0.972222222222222
1237	0.983333333333333	1.04166666666667
1238	0.972222222222222	0.983333333333333
1239	0.947222222222222	0.972222222222222
1240	0.936111111111111	0.947222222222222
1241	0.983333333333333	0.936111111111111
1242	0.991666666666667	0.983333333333333
1243	0.977777777777778	0.991666666666667
1244	0.986111111111111	0.977777777777778
1245	0.950000000000000	0.986111111111111
1246	0.933333333333333	0.950000000000000
1247	0.941666666666667	0.933333333333333
1248	1	0.941666666666667
1249	1.01944444444444	1
1250	0.966666666666667	1.01944444444444
1251	0.938888888888889	0.966666666666667
1252	0.952777777777778	0.938888888888889
1253	0.936111111111111	0.952777777777778
1254	0.980555555555556	0.936111111111111
1255	0.991666666666667	0.980555555555556
1256	0.955555555555556	0.991666666666667
1257	0.975000000000000	0.955555555555556
1258	0.947222222222222	0.975000000000000
1259	0.908333333333333	0.947222222222222
1260	1.00555555555556	0.908333333333333
1261	1.01666666666667	1.00555555555556
1262	0.969444444444444	1.01666666666667
1263	0.952777777777778	0.969444444444444
1264	0.938888888888889	0.952777777777778
1265	0.930555555555556	0.938888888888889
1266	0.977777777777778	0.930555555555556
1267	1.00277777777778	0.977777777777778
1268	0.983333333333333	1.00277777777778
1269	0.988888888888889	0.983333333333333
1270	0.952777777777778	0.988888888888889
1271	0.927777777777778	0.952777777777778
1272	0.966666666666667	0.927777777777778
1273	1.00833333333333	0.966666666666667
1274	1.00555555555556	1.00833333333333
1275	0.975000000000000	1.00555555555556
1276	0.941666666666667	0.975000000000000
1277	0.969444444444444	0.941666666666667
1278	0.941666666666667	0.969444444444444
1279	0.994444444444445	0.941666666666667
1280	1	0.994444444444445
1281	0.969444444444444	1
1282	0.977777777777778	0.969444444444444
1283	0.941666666666667	0.977777777777778
1284	0.944444444444444	0.941666666666667
1285	1.02500000000000	0.944444444444444
1286	0.991666666666667	1.02500000000000
1287	0.955555555555556	0.991666666666667
1288	0.950000000000000	0.955555555555556
1289	0.994444444444445	0.950000000000000
1290	0.938888888888889	0.994444444444445
1291	0.983333333333333	0.938888888888889
1292	1.01111111111111	0.983333333333333
1293	0.983333333333333	1.01111111111111
1294	0.988888888888889	0.983333333333333
1295	0.933333333333333	0.988888888888889
1296	0.933333333333333	0.933333333333333
1297	0.977777777777778	0.933333333333333
1298	1.00833333333333	0.977777777777778
1299	0.988888888888889	1.00833333333333
1300	0.947222222222222	0.988888888888889
1301	0.961111111111111	0.947222222222222
1302	0.936111111111111	0.961111111111111
1303	0.966666666666667	0.936111111111111
1304	1.01388888888889	0.966666666666667
1305	0.980555555555556	1.01388888888889
1306	0.983333333333333	0.980555555555556
1307	0.955555555555556	0.983333333333333
1308	0.933333333333333	0.955555555555556
1309	0.952777777777778	0.933333333333333
1310	1.02500000000000	0.952777777777778
1311	0.997222222222222	1.02500000000000
1312	0.944444444444444	0.997222222222222
1313	0.952777777777778	0.944444444444444
1314	0.950000000000000	0.952777777777778
1315	0.955555555555556	0.950000000000000
1316	1.00555555555556	0.955555555555556
1317	0.997222222222222	1.00555555555556
1318	1.00833333333333	0.997222222222222
1319	0.961111111111111	1.00833333333333
1320	0.936111111111111	0.961111111111111
1321	0.947222222222222	0.936111111111111
1322	1	0.947222222222222
1323	1.02500000000000	1
1324	0.975000000000000	1.02500000000000
1325	0.955555555555556	0.975000000000000
1326	0.986111111111111	0.955555555555556
1327	0.938888888888889	0.986111111111111
1328	1	0.938888888888889
1329	1.00555555555556	1
1330	0.991666666666667	1.00555555555556
1331	0.975000000000000	0.991666666666667
1332	0.952777777777778	0.975000000000000
1333	0.927777777777778	0.952777777777778
1334	1.00277777777778	0.927777777777778
1335	1.01388888888889	1.00277777777778
1336	0.975000000000000	1.01388888888889
1337	0.955555555555556	0.975000000000000
1338	0.947222222222222	0.955555555555556
1339	0.938888888888889	0.947222222222222
1340	0.972222222222222	0.938888888888889
1341	1.00277777777778	0.972222222222222
1342	1	1.00277777777778
1343	0.966666666666667	1
1344	0.930555555555556	0.966666666666667
1345	0.930555555555556	0.930555555555556
1346	0.955555555555556	0.930555555555556
1347	1.01666666666667	0.955555555555556
1348	0.986111111111111	1.01666666666667
1349	0.952777777777778	0.986111111111111
1350	0.969444444444444	0.952777777777778
1351	0.947222222222222	0.969444444444444
1352	0.938888888888889	0.947222222222222
1353	0.988888888888889	0.938888888888889
1354	0.994444444444445	0.988888888888889
1355	0.986111111111111	0.994444444444445
1356	0.938888888888889	0.986111111111111
1357	0.933333333333333	0.938888888888889
1358	0.933333333333333	0.933333333333333
1359	1.00277777777778	0.933333333333333
1360	0.997222222222222	1.00277777777778
1361	0.969444444444444	0.997222222222222
1362	0.958333333333333	0.969444444444444
1363	0.952777777777778	0.958333333333333
1364	0.933333333333333	0.952777777777778
1365	0.980555555555556	0.933333333333333
1366	1	0.980555555555556
1367	1	1
1368	0.961111111111111	1
1369	0.930555555555556	0.961111111111111
1370	0.927777777777778	0.930555555555556
1371	0.988888888888889	0.927777777777778
1372	1.03055555555556	0.988888888888889
1373	0.977777777777778	1.03055555555556
1374	0.972222222222222	0.977777777777778
1375	0.975000000000000	0.972222222222222
1376	0.933333333333333	0.975000000000000
1377	0.958333333333333	0.933333333333333
1378	1	0.958333333333333
1379	1	1
1380	0.975000000000000	1
1381	0.947222222222222	0.975000000000000
1382	0.938888888888889	0.947222222222222
1383	0.963888888888889	0.938888888888889
1384	1.01388888888889	0.963888888888889
1385	0.988888888888889	1.01388888888889
1386	0.966666666666667	0.988888888888889
1387	0.952777777777778	0.966666666666667
1388	0.958333333333333	0.952777777777778
1389	0.930555555555556	0.958333333333333
1390	0.983333333333333	0.930555555555556
1391	1.02222222222222	0.983333333333333
1392	0.963888888888889	1.02222222222222
1393	0.950000000000000	0.963888888888889
1394	0.952777777777778	0.950000000000000
1395	0.916666666666667	0.952777777777778
1396	1.02222222222222	0.916666666666667
1397	1	1.02222222222222
1398	0.961111111111111	1
1399	0.977777777777778	0.961111111111111
1400	0.941666666666667	0.977777777777778
1401	0.927777777777778	0.941666666666667
1402	0.963888888888889	0.927777777777778
1403	1	0.963888888888889
1404	0.991666666666667	1
1405	0.969444444444444	0.991666666666667
1406	0.938888888888889	0.969444444444444
1407	0.927777777777778	0.938888888888889
1408	0.994444444444445	0.927777777777778
1409	0.997222222222222	0.994444444444445
1410	0.969444444444444	0.997222222222222
1411	0.969444444444444	0.969444444444444
1412	0.941666666666667	0.969444444444444
1413	0.955555555555556	0.941666666666667
1414	0.941666666666667	0.955555555555556
1415	0.988888888888889	0.941666666666667
1416	1.02222222222222	0.988888888888889
1417	0.969444444444444	1.02222222222222
1418	0.950000000000000	0.969444444444444
1419	0.944444444444444	0.950000000000000
1420	0.944444444444444	0.944444444444444
1421	1.02222222222222	0.944444444444444
1422	0.991666666666667	1.02222222222222
1423	0.969444444444444	0.991666666666667
1424	0.977777777777778	0.969444444444444
1425	0.958333333333333	0.977777777777778
1426	0.927777777777778	0.958333333333333
1427	1.00277777777778	0.927777777777778
1428	1.02222222222222	1.00277777777778
1429	0.997222222222222	1.02222222222222
1430	0.972222222222222	0.997222222222222
1431	0.947222222222222	0.972222222222222
1432	0.963888888888889	0.947222222222222
1433	1.01111111111111	0.963888888888889
1434	0.997222222222222	1.01111111111111
1435	0.991666666666667	0.997222222222222
1436	0.969444444444444	0.991666666666667
1437	0.966666666666667	0.969444444444444
1438	0.927777777777778	0.966666666666667
1439	0.986111111111111	0.927777777777778
1440	1.03611111111111	0.986111111111111
1441	0.991666666666667	1.03611111111111
1442	0.966666666666667	0.991666666666667
1443	0.944444444444444	0.966666666666667
1444	0.930555555555556	0.944444444444444
1445	0.991666666666667	0.930555555555556
1446	0.997222222222222	0.991666666666667
1447	0.988888888888889	0.997222222222222
1448	0.975000000000000	0.988888888888889
1449	0.950000000000000	0.975000000000000
1450	0.944444444444444	0.950000000000000
1451	0.947222222222222	0.944444444444444
1452	1.01388888888889	0.947222222222222
1453	1.00833333333333	1.01388888888889
1454	0.969444444444444	1.00833333333333
1455	0.955555555555556	0.969444444444444
1456	0.944444444444444	0.955555555555556
1457	0.963888888888889	0.944444444444444
1458	0.991666666666667	0.963888888888889
1459	0.994444444444445	0.991666666666667
1460	0.975000000000000	0.994444444444445
1461	0.969444444444444	0.975000000000000
1462	0.952777777777778	0.969444444444444
1463	0.933333333333333	0.952777777777778
1464	1.02222222222222	0.933333333333333
1465	1.01111111111111	1.02222222222222
1466	0.980555555555556	1.01111111111111
1467	0.958333333333333	0.980555555555556
1468	0.941666666666667	0.958333333333333
1469	0.958333333333333	0.941666666666667
1470	1.00277777777778	0.958333333333333
1471	1.01111111111111	1.00277777777778
1472	0.986111111111111	1.01111111111111
1473	0.983333333333333	0.986111111111111
1474	0.963888888888889	0.983333333333333
1475	0.930555555555556	0.963888888888889
1476	1.00277777777778	0.930555555555556
1477	1.02222222222222	1.00277777777778
1478	0.991666666666667	1.02222222222222
1479	0.966666666666667	0.991666666666667
1480	0.947222222222222	0.966666666666667
1481	0.963888888888889	0.947222222222222
1482	0.983333333333333	0.963888888888889
1483	1	0.983333333333333
1484	0.988888888888889	1
1485	0.977777777777778	0.988888888888889
1486	0.969444444444444	0.977777777777778
1487	0.930555555555556	0.969444444444444
1488	0.977777777777778	0.930555555555556
1489	1.03611111111111	0.977777777777778
1490	0.991666666666667	1.03611111111111
1491	0.958333333333333	0.991666666666667
1492	0.947222222222222	0.958333333333333
1493	0.955555555555556	0.947222222222222
1494	0.958333333333333	0.955555555555556
1495	1.00555555555556	0.958333333333333
1496	0.991666666666667	1.00555555555556
1497	0.988888888888889	0.991666666666667
1498	0.963888888888889	0.988888888888889
1499	0.925000000000000	0.963888888888889
1500	0.947222222222222	0.925000000000000
1501	1.00555555555556	0.947222222222222
1502	1.00277777777778	1.00555555555556
1503	0.975000000000000	1.00277777777778
1504	0.938888888888889	0.975000000000000
1505	0.955555555555556	0.938888888888889
1506	0.947222222222222	0.955555555555556
1507	0.991666666666667	0.947222222222222
1508	0.994444444444445	0.991666666666667
1509	0.983333333333333	0.994444444444445
1510	0.980555555555556	0.983333333333333
1511	0.933333333333333	0.980555555555556
1512	0.927777777777778	0.933333333333333
1513	1.00555555555556	0.927777777777778
1514	1.00277777777778	1.00555555555556
1515	0.972222222222222	1.00277777777778
1516	0.944444444444444	0.972222222222222
1517	0.952777777777778	0.944444444444444
1518	0.941666666666667	0.952777777777778
1519	0.980555555555556	0.941666666666667
1520	1.01111111111111	0.980555555555556
1521	0.983333333333333	1.01111111111111
1522	0.986111111111111	0.983333333333333
1523	0.944444444444444	0.986111111111111
1524	0.922222222222222	0.944444444444444
1525	0.980555555555556	0.922222222222222
1526	1.01944444444444	0.980555555555556
1527	1.00277777777778	1.01944444444444
1528	0.969444444444444	1.00277777777778
1529	0.963888888888889	0.969444444444444
1530	0.966666666666667	0.963888888888889
1531	0.966666666666667	0.966666666666667
1532	1.01388888888889	0.966666666666667
1533	1	1.01388888888889
1534	0.991666666666667	1
1535	0.975000000000000	0.991666666666667
1536	0.950000000000000	0.975000000000000
1537	0.955555555555556	0.950000000000000
1538	1.03611111111111	0.955555555555556
1539	1.02222222222222	1.03611111111111
1540	0.958333333333333	1.02222222222222
1541	0.975000000000000	0.958333333333333
1542	0.972222222222222	0.975000000000000
1543	0.961111111111111	0.972222222222222
1544	1.00555555555556	0.961111111111111
1545	1.01388888888889	1.00555555555556
1546	1.00277777777778	1.01388888888889
1547	0.961111111111111	1.00277777777778
1548	0.947222222222222	0.961111111111111
1549	0.941666666666667	0.947222222222222
1550	1	0.941666666666667
1551	1.02500000000000	1
1552	0.963888888888889	1.02500000000000
1553	0.963888888888889	0.963888888888889
1554	0.977777777777778	0.963888888888889
1555	0.922222222222222	0.977777777777778
1556	1.00277777777778	0.922222222222222
1557	0.994444444444445	1.00277777777778
1558	0.983333333333333	0.994444444444445
1559	0.975000000000000	0.983333333333333
1560	0.944444444444444	0.975000000000000
1561	0.922222222222222	0.944444444444444
1562	1.01111111111111	0.922222222222222
1563	1.00833333333333	1.01111111111111
1564	0.975000000000000	1.00833333333333
1565	0.975000000000000	0.975000000000000
1566	0.955555555555556	0.975000000000000
1567	0.938888888888889	0.955555555555556
1568	0.994444444444445	0.938888888888889
1569	1	0.994444444444445
1570	1.01944444444444	1
1571	0.983333333333333	1.01944444444444
1572	0.938888888888889	0.983333333333333
1573	0.938888888888889	0.938888888888889
1574	0.988888888888889	0.938888888888889
1575	1.03888888888889	0.988888888888889
1576	1	1.03888888888889
1577	0.972222222222222	1
1578	0.991666666666667	0.972222222222222
1579	0.947222222222222	0.991666666666667
1580	0.966666666666667	0.947222222222222
1581	1.01666666666667	0.966666666666667
1582	1.00833333333333	1.01666666666667
1583	0.994444444444445	1.00833333333333
1584	0.958333333333333	0.994444444444445
1585	0.952777777777778	0.958333333333333
1586	0.986111111111111	0.952777777777778
1587	1.03055555555556	0.986111111111111
1588	1	1.03055555555556
1589	0.986111111111111	1
1590	0.977777777777778	0.986111111111111
1591	0.961111111111111	0.977777777777778
1592	0.961111111111111	0.961111111111111
1593	1.00555555555556	0.961111111111111
1594	1.03333333333333	1.00555555555556
1595	0.988888888888889	1.03333333333333
1596	0.952777777777778	0.988888888888889
1597	0.952777777777778	0.952777777777778
1598	0.958333333333333	0.952777777777778
1599	1.03888888888889	0.958333333333333
1600	0.994444444444445	1.03888888888889
1601	0.972222222222222	0.994444444444445
1602	0.983333333333333	0.972222222222222
1603	0.936111111111111	0.983333333333333
1604	0.936111111111111	0.936111111111111
1605	1	0.936111111111111
1606	0.997222222222222	1
1607	0.997222222222222	0.997222222222222
1608	0.952777777777778	0.997222222222222
1609	0.947222222222222	0.952777777777778
1610	0.950000000000000	0.947222222222222
1611	1.00277777777778	0.950000000000000
1612	1.00555555555556	1.00277777777778
1613	0.986111111111111	1.00555555555556
1614	0.958333333333333	0.986111111111111
1615	0.966666666666667	0.958333333333333
1616	0.933333333333333	0.966666666666667
1617	0.972222222222222	0.933333333333333
1618	1.03333333333333	0.972222222222222
1619	0.997222222222222	1.03333333333333
1620	0.969444444444444	0.997222222222222
1621	0.958333333333333	0.969444444444444
1622	0.930555555555556	0.958333333333333
1623	1.01388888888889	0.930555555555556
1624	1.02222222222222	1.01388888888889
1625	0.980555555555556	1.02222222222222
1626	0.991666666666667	0.980555555555556
1627	0.972222222222222	0.991666666666667
1628	0.933333333333333	0.972222222222222
1629	0.966666666666667	0.933333333333333
1630	1.01944444444444	0.966666666666667
1631	1.00833333333333	1.01944444444444
1632	0.980555555555556	1.00833333333333
1633	0.966666666666667	0.980555555555556
1634	0.952777777777778	0.966666666666667
1635	0.983333333333333	0.952777777777778
1636	1.01666666666667	0.983333333333333
1637	1.00277777777778	1.01666666666667
1638	0.988888888888889	1.00277777777778
1639	0.980555555555556	0.988888888888889
1640	0.966666666666667	0.980555555555556
1641	0.961111111111111	0.966666666666667
1642	1.04722222222222	0.961111111111111
1643	1.03333333333333	1.04722222222222
1644	0.988888888888889	1.03333333333333
1645	0.980555555555556	0.988888888888889
1646	0.950000000000000	0.980555555555556
1647	0.988888888888889	0.950000000000000
1648	1.03611111111111	0.988888888888889
1649	1.00555555555556	1.03611111111111
1650	0.997222222222222	1.00555555555556
1651	0.994444444444445	0.997222222222222
1652	0.955555555555556	0.994444444444445
1653	0.947222222222222	0.955555555555556
1654	1.02500000000000	0.947222222222222
1655	1.01944444444444	1.02500000000000
1656	0.983333333333333	1.01944444444444
1657	0.966666666666667	0.983333333333333
1658	0.950000000000000	0.966666666666667
1659	0.972222222222222	0.950000000000000
1660	1.00555555555556	0.972222222222222
1661	0.997222222222222	1.00555555555556
1662	0.980555555555556	0.997222222222222
1663	0.975000000000000	0.980555555555556
1664	0.955555555555556	0.975000000000000
1665	0.944444444444444	0.955555555555556
1666	1.02222222222222	0.944444444444444
1667	1.02222222222222	1.02222222222222
1668	0.980555555555556	1.02222222222222
1669	0.963888888888889	0.980555555555556
1670	0.947222222222222	0.963888888888889
1671	0.961111111111111	0.947222222222222
1672	0.997222222222222	0.961111111111111
1673	1.01944444444444	0.997222222222222
1674	0.991666666666667	1.01944444444444
1675	0.980555555555556	0.991666666666667
1676	0.958333333333333	0.980555555555556
1677	0.936111111111111	0.958333333333333
1678	1.00277777777778	0.936111111111111
1679	1.02777777777778	1.00277777777778
1680	0.997222222222222	1.02777777777778
1681	0.969444444444444	0.997222222222222
1682	0.955555555555556	0.969444444444444
1683	0.958333333333333	0.955555555555556
1684	0.986111111111111	0.958333333333333
1685	1.01944444444444	0.986111111111111
1686	0.994444444444445	1.01944444444444
1687	0.994444444444445	0.994444444444445
1688	0.966666666666667	0.994444444444445
1689	0.933333333333333	0.966666666666667
1690	1.01388888888889	0.933333333333333
1691	1.02777777777778	1.01388888888889
1692	0.986111111111111	1.02777777777778
1693	0.988888888888889	0.986111111111111
1694	0.952777777777778	0.988888888888889
1695	0.958333333333333	0.952777777777778
1696	0.994444444444445	0.958333333333333
1697	1.01944444444444	0.994444444444445
1698	1.01111111111111	1.01944444444444
1699	1.00277777777778	1.01111111111111
1700	0.961111111111111	1.00277777777778
1701	0.938888888888889	0.961111111111111
1702	1	0.938888888888889
1703	1.02777777777778	1
1704	1.00277777777778	1.02777777777778
1705	0.977777777777778	1.00277777777778
1706	0.947222222222222	0.977777777777778
1707	0.966666666666667	0.947222222222222
1708	0.955555555555556	0.966666666666667
1709	1	0.955555555555556
1710	1.01388888888889	1
1711	0.986111111111111	1.01388888888889
1712	0.963888888888889	0.986111111111111
1713	0.947222222222222	0.963888888888889
1714	0.961111111111111	0.947222222222222
1715	1.02222222222222	0.961111111111111
1716	1.01111111111111	1.02222222222222
1717	0.969444444444444	1.01111111111111
1718	0.961111111111111	0.969444444444444
1719	0.972222222222222	0.961111111111111
1720	0.952777777777778	0.972222222222222
1721	1.01666666666667	0.952777777777778
1722	1.02500000000000	1.01666666666667
1723	0.994444444444445	1.02500000000000
1724	0.975000000000000	0.994444444444445
1725	0.947222222222222	0.975000000000000
1726	0.941666666666667	0.947222222222222
1727	1.02222222222222	0.941666666666667
1728	1.02222222222222	1.02222222222222
1729	0.986111111111111	1.02222222222222
1730	0.966666666666667	0.986111111111111
1731	0.986111111111111	0.966666666666667
1732	0.938888888888889	0.986111111111111
1733	1.00833333333333	0.938888888888889
1734	1.02222222222222	1.00833333333333
1735	0.997222222222222	1.02222222222222
1736	0.991666666666667	0.997222222222222
1737	0.950000000000000	0.991666666666667
1738	0.947222222222222	0.950000000000000
1739	1.01944444444444	0.947222222222222
1740	1.02500000000000	1.01944444444444
1741	0.977777777777778	1.02500000000000
1742	0.977777777777778	0.977777777777778
1743	0.986111111111111	0.977777777777778
1744	0.947222222222222	0.986111111111111
1745	1.01111111111111	0.947222222222222
1746	1.02500000000000	1.01111111111111
1747	1.01111111111111	1.02500000000000
1748	0.983333333333333	1.01111111111111
1749	0.958333333333333	0.983333333333333
1750	0.952777777777778	0.958333333333333
1751	1	0.952777777777778
1752	1.05555555555556	1
1753	0.994444444444445	1.05555555555556
1754	0.983333333333333	0.994444444444445
1755	1.01111111111111	0.983333333333333
1756	0.950000000000000	1.01111111111111
1757	1	0.950000000000000
1758	1.05277777777778	1
1759	1	1.05277777777778
1760	0.991666666666667	1
1761	0.958333333333333	0.991666666666667
1762	0.963888888888889	0.958333333333333
1763	0.922222222222222	0.963888888888889
1764	1.08333333333333	0.922222222222222
1765	0.988888888888889	1.08333333333333
1766	1.06111111111111	0.988888888888889
1767	0.708333333333333	1.06111111111111
1768	1.29444444444444	0.708333333333333
1769	0.613888888888889	1.29444444444444
1770	1.41666666666667	0.613888888888889
1771	0.725000000000000	1.41666666666667
1772	1.35277777777778	0.725000000000000
1773	0.655555555555556	1.35277777777778
1774	1.30000000000000	0.655555555555556
1775	0.691666666666667	1.30000000000000
1776	0.397222222222222	0.691666666666667
1777	0.369444444444444	0.397222222222222
1778	0.344444444444444	0.369444444444444
1779	0.313888888888889	0.344444444444444
1780	0.336111111111111	0.313888888888889
1781	0.313888888888889	0.336111111111111
1782	0.375000000000000	0.313888888888889
1783	0.266666666666667	0.375000000000000
1784	0.400000000000000	0.266666666666667
1785	0.275000000000000	0.400000000000000
1786	0.322222222222222	0.275000000000000
1787	0.233333333333333	0.322222222222222
1788	0.316666666666667	0.233333333333333
1789	0.336111111111111	0.316666666666667
1790	0.319444444444444	0.336111111111111
1791	0.294444444444444	0.319444444444444
1792	0.336111111111111	0.294444444444444
1793	0.313888888888889	0.336111111111111
1794	0.244444444444444	0.313888888888889
1795	0.369444444444444	0.244444444444444
1796	0.358333333333333	0.369444444444444
1797	0.313888888888889	0.358333333333333
1798	0.330555555555556	0.313888888888889
1799	0.300000000000000	0.330555555555556
1800	0.338888888888889	0.300000000000000
1801	0.316666666666667	0.338888888888889
1802	0.333333333333333	0.316666666666667
1803	0.316666666666667	0.333333333333333
1804	0.300000000000000	0.316666666666667
1805	0.288888888888889	0.300000000000000
1806	0.283333333333333	0.288888888888889
1807	0.308333333333333	0.283333333333333
1808	0.277777777777778	0.308333333333333
1809	0.272222222222222	0.277777777777778
1810	0.288888888888889	0.272222222222222
1811	0.327777777777778	0.288888888888889
1812	0.319444444444444	0.327777777777778
1813	0.275000000000000	0.319444444444444
1814	0.305555555555556	0.275000000000000
1815	0.352777777777778	0.305555555555556
1816	0.252777777777778	0.352777777777778
1817	0.263888888888889	0.252777777777778
1818	0.308333333333333	0.263888888888889
1819	0.330555555555556	0.308333333333333
1820	0.266666666666667	0.330555555555556
1821	0.280555555555556	0.266666666666667
1822	0.327777777777778	0.280555555555556
1823	0.322222222222222	0.327777777777778
1824	0.250000000000000	0.322222222222222
1825	0.305555555555556	0.250000000000000
1826	0.316666666666667	0.305555555555556
1827	0.291666666666667	0.316666666666667
1828	0.300000000000000	0.291666666666667
1829	0.263888888888889	0.300000000000000
1830	0.230555555555556	0.263888888888889
1831	0.355555555555556	0.230555555555556
1832	0.286111111111111	0.355555555555556
1833	0.208333333333333	0.286111111111111
1834	0.375000000000000	0.208333333333333
1835	0.330555555555556	0.375000000000000
1836	0.313888888888889	0.330555555555556
1837	0.319444444444444	0.313888888888889
1838	0.277777777777778	0.319444444444444
1839	0.327777777777778	0.277777777777778
1840	0.300000000000000	0.327777777777778
1841	0.266666666666667	0.300000000000000
1842	0.300000000000000	0.266666666666667
1843	0.275000000000000	0.300000000000000
1844	0.300000000000000	0.275000000000000
1845	0.272222222222222	0.300000000000000
1846	0.283333333333333	0.272222222222222
1847	0.305555555555556	0.283333333333333
1848	0.252777777777778	0.305555555555556
1849	0.269444444444444	0.252777777777778
1850	0.261111111111111	0.269444444444444
1851	0.272222222222222	0.261111111111111
1852	0.302777777777778	0.272222222222222
1853	0.280555555555556	0.302777777777778
1854	0.311111111111111	0.280555555555556
1855	0.297222222222222	0.311111111111111
1856	0.275000000000000	0.297222222222222
1857	0.311111111111111	0.275000000000000
1858	0.275000000000000	0.311111111111111
1859	0.316666666666667	0.275000000000000
1860	0.272222222222222	0.316666666666667
1861	0.250000000000000	0.272222222222222
1862	0.272222222222222	0.250000000000000
1863	0.308333333333333	0.272222222222222
1864	0.247222222222222	0.308333333333333
1865	0.311111111111111	0.247222222222222
1866	0.291666666666667	0.311111111111111
1867	0.261111111111111	0.291666666666667
1868	0.291666666666667	0.261111111111111
1869	0.247222222222222	0.291666666666667
1870	0.297222222222222	0.247222222222222
1871	0.247222222222222	0.297222222222222
1872	0.252777777777778	0.247222222222222
1873	0.252777777777778	0.252777777777778
1874	0.277777777777778	0.252777777777778
1875	0.294444444444444	0.277777777777778
1876	0.288888888888889	0.294444444444444
1877	0.277777777777778	0.288888888888889
1878	0.294444444444444	0.277777777777778
1879	0.280555555555556	0.294444444444444
1880	0.300000000000000	0.280555555555556
1881	0.280555555555556	0.300000000000000
1882	0.269444444444444	0.280555555555556
1883	0.283333333333333	0.269444444444444
1884	0.291666666666667	0.283333333333333
1885	0.275000000000000	0.291666666666667
1886	0.272222222222222	0.275000000000000
1887	0.266666666666667	0.272222222222222
1888	0.261111111111111	0.266666666666667
1889	0.275000000000000	0.261111111111111
1890	0.263888888888889	0.275000000000000
1891	0.277777777777778	0.263888888888889
1892	0.266666666666667	0.277777777777778
1893	0.263888888888889	0.266666666666667
1894	0.263888888888889	0.263888888888889
1895	0.283333333333333	0.263888888888889
1896	0.275000000000000	0.283333333333333
1897	0.258333333333333	0.275000000000000
1898	0.272222222222222	0.258333333333333
1899	0.272222222222222	0.272222222222222
1900	0.297222222222222	0.272222222222222
1901	0.272222222222222	0.297222222222222
1902	0.280555555555556	0.272222222222222
1903	0.283333333333333	0.280555555555556
1904	0.247222222222222	0.283333333333333
1905	0.277777777777778	0.247222222222222
1906	0.283333333333333	0.277777777777778
1907	0.275000000000000	0.283333333333333
1908	0.291666666666667	0.275000000000000
1909	0.263888888888889	0.291666666666667
1910	0.252777777777778	0.263888888888889
1911	0.283333333333333	0.252777777777778
1912	0.250000000000000	0.283333333333333
1913	0.250000000000000	0.250000000000000
1914	0.266666666666667	0.250000000000000
1915	0.277777777777778	0.266666666666667
1916	0.233333333333333	0.277777777777778
1917	0.244444444444444	0.233333333333333
1918	0.286111111111111	0.244444444444444
1919	0.280555555555556	0.286111111111111
1920	0.291666666666667	0.280555555555556
1921	0.247222222222222	0.291666666666667
1922	0.152777777777778	0.247222222222222
1923	0.144444444444444	0.152777777777778
1924	0.205555555555556	0.144444444444444
1925	0.163888888888889	0.205555555555556
1926	0.263888888888889	0.163888888888889
1927	0.200000000000000	0.263888888888889
1928	0.294444444444444	0.200000000000000
1929	0.266666666666667	0.294444444444444
1930	0.244444444444444	0.266666666666667
1931	0.266666666666667	0.244444444444444
1932	0.238888888888889	0.266666666666667
1933	0.286111111111111	0.238888888888889
1934	0.258333333333333	0.286111111111111
1935	0.269444444444444	0.258333333333333
1936	0.261111111111111	0.269444444444444
1937	0.263888888888889	0.261111111111111
1938	0.244444444444444	0.263888888888889
1939	0.275000000000000	0.244444444444444
1940	0.372222222222222	0.275000000000000
1941	0.258333333333333	0.372222222222222
1942	0.308333333333333	0.258333333333333
1943	0.391666666666667	0.308333333333333
1944	0.427777777777778	0.391666666666667
1945	0.161111111111111	0.427777777777778
1946	0.283333333333333	0.161111111111111
1947	0.247222222222222	0.283333333333333
1948	0.258333333333333	0.247222222222222
1949	0.269444444444444	0.258333333333333
1950	0.261111111111111	0.269444444444444
1951	0.288888888888889	0.261111111111111
1952	0.302777777777778	0.288888888888889
1953	0.269444444444444	0.302777777777778
1954	0.255555555555556	0.269444444444444
1955	0.261111111111111	0.255555555555556
1956	0.230555555555556	0.261111111111111
1957	0.238888888888889	0.230555555555556
1958	0.316666666666667	0.238888888888889
1959	0.369444444444444	0.316666666666667
1960	0.177777777777778	0.369444444444444
1961	0.269444444444444	0.177777777777778
1962	0.269444444444444	0.269444444444444
1963	0.286111111111111	0.269444444444444
1964	0.277777777777778	0.286111111111111
1965	0.219444444444444	0.277777777777778
1966	0.302777777777778	0.219444444444444
1967	0.288888888888889	0.302777777777778
1968	0.202777777777778	0.288888888888889
1969	0.288888888888889	0.202777777777778
1970	0.283333333333333	0.288888888888889
1971	0.272222222222222	0.283333333333333
1972	0.277777777777778	0.272222222222222
1973	0.266666666666667	0.277777777777778
1974	0.291666666666667	0.266666666666667
1975	0.277777777777778	0.291666666666667
1976	0.244444444444444	0.277777777777778
1977	0.263888888888889	0.244444444444444
1978	0.144444444444444	0.263888888888889
1979	0.280555555555556	0.144444444444444
1980	0.302777777777778	0.280555555555556
1981	0.338888888888889	0.302777777777778
1982	0.411111111111111	0.338888888888889
1983	0.311111111111111	0.411111111111111
1984	0.316666666666667	0.311111111111111
1985	0.291666666666667	0.316666666666667
1986	0.266666666666667	0.291666666666667
1987	0.261111111111111	0.266666666666667
1988	0.411111111111111	0.261111111111111
1989	0.369444444444444	0.411111111111111
1990	0.369444444444444	0.369444444444444
1991	0.316666666666667	0.369444444444444
1992	0.286111111111111	0.316666666666667
1993	0.225000000000000	0.286111111111111
1994	0.300000000000000	0.225000000000000
1995	0.266666666666667	0.300000000000000
[truncated: 336 more rows]
